# Supplementary material for: Gas-Phase Chemistry of 1,1,2,3,3,4,4-Heptafluorobut-1-ene Initiated by Chlorine Atoms
Source: Molecules. 2022 Jan 19;27(3):647. doi: 10.3390/molecules27030647 (PMC8839731; doi:10.3390/molecules27030647)
Supplement: Supplementary file 1 [file molecules-27-00647-s001.zip › Table S1.csv]

Table S1. IR cross sections for 1,1,2,3,3,4,4-Heptafluorobut-1-ene
Frequency / cm-1	sigma / 1E-18 cm2 molecule-1
550.1042	0.0519775
550.2247	0.0507067
550.3452	0.0496038
550.4658	0.0489397
550.5863	0.0488919
550.7068	0.0495283
550.8273	0.0507866
550.9479	0.0524838
551.0684	0.0543527
551.189	0.0560899
551.3095	0.0574344
551.43	0.0582321
551.5505	0.0584515
551.6711	0.0581968
551.7916	0.0576739
551.9122	0.0570952
552.0327	0.0566316
552.1532	0.0563654
552.2737	0.0562759
552.3943	0.0562859
552.5148	0.0562945
552.6353	0.0562217
552.7559	0.0560473
552.8764	0.0557974
552.9969	0.0555343
553.1174	0.0553364
553.238	0.055269
553.3585	0.0553796
553.4791	0.0556908
553.5995	0.0561991
553.7201	0.056873
553.8406	0.0576447
553.9612	0.058421
554.0817	0.0590973
554.2022	0.0595722
554.3228	0.0598081
554.4433	0.0598335
554.5638	0.0597665
554.6844	0.0597722
554.8049	0.0600073
554.9254	0.0605485
555.046	0.0613417
555.1665	0.0622146
555.287	0.0629266
555.4075	0.0632414
555.5281	0.0630081
555.6486	0.062245
555.7692	0.0610994
555.8896	0.0598043
556.0102	0.0585837
556.1307	0.0575743
556.2513	0.0567955
556.3718	0.0561645
556.4923	0.0555548
556.6129	0.054883
556.7334	0.0541589
556.8539	0.05348
556.9744	0.0530072
557.095	0.0528768
557.2155	0.0531426
557.3361	0.0537393
557.4566	0.0545024
557.5771	0.0552344
557.6976	0.0557807
557.8182	0.0560868
557.9387	0.05621
558.0592	0.056286
558.1797	0.0564696
558.3003	0.056858
558.4208	0.0574645
558.5414	0.0582022
558.6619	0.0589252
558.7824	0.0594717
558.903	0.0597293
559.0235	0.0596617
559.144	0.0593213
559.2645	0.0588339
559.3851	0.0583612
559.5056	0.0580617
559.6262	0.0580359
559.7466	0.0583113
559.8672	0.0588257
559.9877	0.0594436
560.1083	0.0599943
560.2288	0.0603194
560.3493	0.0603255
560.4698	0.0600108
560.5904	0.0594736
560.7109	0.0588822
560.8314	0.0584157
560.952	0.0582192
561.0725	0.0583547
561.1931	0.058784
561.3136	0.0593949
561.4341	0.0600342
561.5546	0.0605595
561.6752	0.0608689
561.7957	0.0609248
561.9162	0.0607307
562.0367	0.0603334
562.1573	0.0597927
562.2778	0.0591916
562.3984	0.058631
562.5189	0.0582276
562.6394	0.0581047
562.7599	0.0583689
562.8805	0.0590717
563.001	0.0601812
563.1215	0.0615575
563.2421	0.0629826
563.3626	0.0642098
563.4832	0.0650286
563.6036	0.0653291
563.7242	0.0651282
563.8447	0.0645605
563.9653	0.0638462
564.0858	0.0632224
564.2063	0.0628985
564.3268	0.0629957
564.4474	0.0635343
564.5679	0.064434
564.6884	0.0655557
564.809	0.0667324
564.9295	0.0678165
565.05	0.0687025
565.1706	0.0693545
565.2911	0.0698039
565.4116	0.0701296
565.5322	0.070434
565.6527	0.0708194
565.7733	0.0713552
565.8937	0.0720781
566.0143	0.0729815
566.1348	0.0740378
566.2554	0.075204
566.3759	0.0764353
566.4964	0.0776867
566.6169	0.0789012
566.7375	0.0800156
566.858	0.0809628
566.9785	0.081683
567.0991	0.0821517
567.2196	0.0824029
567.3401	0.0825155
567.4606	0.0825937
567.5812	0.0827278
567.7017	0.0829559
567.8223	0.0832628
567.9428	0.0835889
568.0633	0.0838646
568.1838	0.0840465
568.3044	0.0841385
568.4249	0.0841952
568.5455	0.084297
568.666	0.0845176
568.7865	0.0848899
568.907	0.085396
569.0276	0.0859708
569.1481	0.0865391
569.2686	0.0870441
569.3892	0.0874748
569.5097	0.0878605
569.6302	0.0882537
569.7507	0.0887058
569.8713	0.0892481
569.9918	0.0898882
570.1124	0.0906188
570.2328	0.0914364
570.3534	0.0923415
570.4739	0.093337
570.5945	0.094415
570.715	0.0955426
570.8355	0.0966518
570.9561	0.0976509
571.0766	0.0984529
571.1971	0.0989919
571.3177	0.0992538
571.4382	0.0992741
571.5587	0.0991257
571.6793	0.0989045
571.7998	0.0987
571.9203	0.0985896
572.0408	0.0986253
572.1614	0.0988411
572.2819	0.0992456
572.4025	0.0998217
572.5229	0.10052
572.6435	0.101266
572.764	0.101969
572.8846	0.102549
573.0051	0.102968
573.1256	0.103244
573.2462	0.103455
573.3667	0.103721
573.4872	0.104158
573.6077	0.104849
573.7283	0.105812
573.8488	0.107009
573.9694	0.108367
574.0899	0.109807
574.2104	0.111274
574.3309	0.112742
574.4515	0.11419
574.572	0.115578
574.6925	0.116808
574.813	0.117729
574.9336	0.118159
575.0541	0.117932
575.1747	0.116951
575.2952	0.115222
575.4157	0.112852
575.5363	0.11005
575.6568	0.107085
575.7773	0.104255
575.8978	0.10183
576.0184	0.099986
576.1389	0.098775
576.2595	0.0981053
576.3799	0.0978032
576.5005	0.0976843
576.621	0.0976089
576.7416	0.0975224
576.8621	0.0974395
576.9826	0.0974219
577.1031	0.097538
577.2237	0.0978376
577.3442	0.0983137
577.4647	0.0989023
577.5853	0.0994791
577.7058	0.0999023
577.8264	0.100043
577.9469	0.0998285
578.0674	0.0992583
578.1879	0.0984195
578.3085	0.0974585
578.429	0.0965556
578.5495	0.0958709
578.67	0.0955092
578.7906	0.0954936
578.9111	0.09576
579.0317	0.096181
579.1522	0.0966013
579.2727	0.0968677
579.3932	0.0968787
579.5138	0.0965873
579.6343	0.0960163
579.7548	0.095234
579.8754	0.0943249
579.9959	0.0933642
580.1165	0.0923968
580.2369	0.0914376
580.3575	0.0904758
580.478	0.0894873
580.5986	0.0884651
580.7191	0.0874213
580.8396	0.0863841
580.9601	0.0853871
581.0807	0.0844505
581.2012	0.0835605
581.3217	0.082675
581.4423	0.0817246
581.5628	0.0806416
581.6833	0.0793792
581.8039	0.0779376
581.9244	0.076371
582.0449	0.0747821
582.1655	0.0732992
582.286	0.0720502
582.4066	0.0711147
582.527	0.0705113
582.6476	0.0701869
582.7681	0.0700251
582.8887	0.0698797
583.0092	0.0696094
583.1297	0.0691044
583.2502	0.0683116
583.3708	0.067239
583.4913	0.065946
583.6118	0.0645329
583.7324	0.063109
583.8529	0.0617808
583.9734	0.0606384
584.0939	0.0597414
584.2145	0.0591193
584.335	0.0587601
584.4556	0.0586082
584.5761	0.0585717
584.6966	0.0585303
584.8171	0.0583709
584.9377	0.058017
585.0582	0.0574592
585.1788	0.0567661
585.2993	0.0560723
585.4198	0.0555341
585.5403	0.0552836
585.6609	0.0553807
585.7814	0.0557802
585.9019	0.0563288
586.0225	0.0568088
586.143	0.056996
586.2635	0.0567313
586.384	0.0559719
586.5046	0.0548102
586.6251	0.0534361
586.7457	0.052087
586.8661	0.0509695
586.9867	0.0502063
587.1072	0.0498127
587.2278	0.0497033
587.3483	0.0497346
587.4688	0.0497522
587.5894	0.0496338
587.7099	0.0493107
587.8304	0.0487707
587.951	0.0480438
588.0715	0.0472001
588.192	0.0463236
588.3126	0.0455182
588.4331	0.0448906
588.5536	0.0445395
588.6741	0.0445305
588.7947	0.0448824
588.9152	0.0455493
589.0358	0.0464321
589.1563	0.0473973
589.2768	0.0483208
589.3973	0.0491148
589.5179	0.0497495
589.6384	0.0502407
589.7589	0.0506235
589.8795	0.0509187
590	0.051115
590.1205	0.051162
590.241	0.0510028
590.3616	0.0506048
590.4821	0.049986
590.6027	0.0492282
590.7232	0.0484533
590.8437	0.0477919
590.9642	0.0473471
591.0848	0.047173
591.2053	0.0472696
591.3258	0.0475973
591.4464	0.0480962
591.5669	0.0487043
591.6874	0.0493646
591.808	0.0500274
591.9285	0.05065
592.049	0.0511975
592.1696	0.0516576
592.2901	0.0520466
592.4106	0.0524023
592.5311	0.0527789
592.6517	0.053228
592.7722	0.0537751
592.8928	0.0544091
593.0132	0.0550684
593.1338	0.0556669
593.2543	0.0561183
593.3749	0.0563639
593.4954	0.0563912
593.6159	0.0562382
593.7365	0.0559773
593.857	0.0556972
593.9775	0.0554795
594.098	0.0553868
594.2186	0.0554567
594.3391	0.055697
594.4597	0.0560914
594.5802	0.0565948
594.7007	0.0571435
594.8212	0.0576599
594.9418	0.0580845
595.0623	0.0583958
595.1828	0.0586337
595.3033	0.0588941
595.4239	0.0593032
595.5444	0.0599677
595.665	0.0609359
595.7855	0.062167
595.906	0.063533
596.0266	0.0648612
596.1471	0.0659904
596.2676	0.0668204
596.3881	0.067346
596.5087	0.0676437
596.6292	0.0678308
596.7498	0.0680203
596.8702	0.0682755
596.9908	0.0686058
597.1113	0.0689816
597.2319	0.0693655
597.3524	0.0697445
597.4729	0.0701327
597.5934	0.0705622
597.714	0.0710565
597.8345	0.071603
597.9551	0.0721589
598.0756	0.072668
598.1961	0.0730944
598.3167	0.0734508
598.4372	0.0738067
598.5577	0.0742694
598.6782	0.0749481
598.7988	0.0759099
598.9193	0.0771542
599.0399	0.0786181
599.1603	0.0801956
599.2809	0.0817826
599.4014	0.0833021
599.522	0.084718
599.6425	0.0860335
599.763	0.08727
599.8835	0.0884491
600.0041	0.0895785
600.1246	0.0906484
600.2451	0.0916418
600.3657	0.0925411
600.4862	0.0933333
600.6068	0.0940167
600.7273	0.0945865
600.8478	0.0950446
600.9683	0.0953989
601.0889	0.09567
601.2094	0.0959005
601.3299	0.0961451
601.4504	0.0964697
601.571	0.0969271
601.6915	0.0975441
601.8121	0.0983103
601.9326	0.0991868
602.0531	0.100112
602.1736	0.101028
602.2942	0.101887
602.4147	0.102662
602.5352	0.103348
602.6558	0.103945
602.7763	0.10446
602.8969	0.10489
603.0173	0.105227
603.1379	0.105461
603.2584	0.105582
603.379	0.105583
603.4995	0.105472
603.62	0.105262
603.7405	0.104981
603.8611	0.104659
603.9816	0.104331
604.1021	0.104035
604.2227	0.103809
604.3432	0.103694
604.4637	0.103728
604.5843	0.103947
604.7048	0.104387
604.8253	0.105064
604.9459	0.105976
605.0664	0.107097
605.1869	0.108366
605.3074	0.109704
605.428	0.111027
605.5485	0.112258
605.6691	0.113353
605.7896	0.114305
605.9101	0.115129
606.0306	0.115854
606.1512	0.116488
606.2717	0.117013
606.3922	0.117385
606.5128	0.117548
606.6333	0.117476
606.7538	0.117184
606.8743	0.116739
606.9949	0.11624
607.1154	0.115787
607.236	0.115448
607.3565	0.115234
607.477	0.115098
607.5975	0.114963
607.7181	0.114756
607.8386	0.114428
607.9591	0.113973
608.0797	0.113418
608.2002	0.112798
608.3207	0.112144
608.4413	0.111468
608.5618	0.110772
608.6823	0.110066
608.8029	0.109386
608.9234	0.108788
609.0439	0.108346
609.1644	0.108119
609.285	0.108126
609.4055	0.108329
609.5261	0.108649
609.6465	0.108981
609.7671	0.109234
609.8876	0.109353
610.0082	0.10933
610.1287	0.109191
610.2492	0.10898
610.3698	0.108733
610.4903	0.10847
610.6108	0.108194
610.7313	0.107899
610.8519	0.107571
610.9724	0.107201
611.093	0.106773
611.2135	0.106258
611.334	0.105614
611.4545	0.104792
611.5751	0.103757
611.6956	0.102502
611.8162	0.101056
611.9366	0.0994885
612.0572	0.0978857
612.1777	0.096332
612.2983	0.09488
612.4188	0.0935522
612.5393	0.0923364
612.6599	0.091204
612.7804	0.09013
612.9009	0.0890935
613.0214	0.0880851
613.142	0.0870938
613.2625	0.0860914
613.3831	0.0850379
613.5035	0.0838882
613.6241	0.0826132
613.7446	0.0812134
613.8652	0.0797308
613.9857	0.0782357
614.1062	0.0768102
614.2267	0.0755141
614.3473	0.0743719
614.4678	0.0733656
614.5884	0.0724447
614.7089	0.071553
614.8294	0.0706515
614.95	0.0697279
615.0705	0.0687963
615.191	0.0678866
615.3115	0.0670263
615.4321	0.0662319
615.5526	0.0655023
615.6732	0.0648241
615.7936	0.0641811
615.9142	0.0635521
616.0347	0.0629198
616.1553	0.062261
616.2758	0.0615494
616.3963	0.0607575
616.5168	0.0598606
616.6374	0.0588475
616.7579	0.0577273
616.8784	0.0565284
616.999	0.0552963
617.1195	0.0540757
617.2401	0.0529058
617.3606	0.0518026
617.4811	0.0507578
617.6016	0.0497449
617.7222	0.0487259
617.8427	0.0476662
617.9632	0.0465496
618.0837	0.0453783
618.2043	0.0441749
618.3248	0.0429776
618.4454	0.0418273
618.5659	0.0407579
618.6864	0.0397856
618.8069	0.0389068
618.9275	0.0380979
619.048	0.0373221
619.1685	0.036547
619.2891	0.0357566
619.4096	0.0349622
619.5302	0.0341995
619.6506	0.0335185
619.7712	0.0329618
619.8917	0.0325488
620.0123	0.0322579
620.1328	0.0320364
620.2533	0.0318119
620.3738	0.0315173
620.4944	0.0311104
620.6149	0.0305863
620.7354	0.0299741
620.856	0.029325
620.9765	0.0286935
621.097	0.0281242
621.2176	0.0276451
621.3381	0.027265
621.4586	0.0269845
621.5792	0.0267885
621.6997	0.0266589
621.8202	0.0265696
621.9407	0.0264931
622.0613	0.0264058
622.1818	0.026295
622.3024	0.0261624
622.4229	0.0260246
622.5434	0.0258981
622.6639	0.0257904
622.7845	0.0256886
622.905	0.0255594
623.0255	0.0253679
623.1461	0.0250946
623.2666	0.0247535
623.3871	0.0243964
623.5076	0.0240981
623.6282	0.023928
623.7487	0.0239239
623.8693	0.024067
623.9898	0.0242967
624.1103	0.0245284
624.2308	0.0246925
624.3514	0.0247597
624.4719	0.0247498
624.5924	0.0247149
624.713	0.0247107
624.8335	0.0247617
624.954	0.0248515
625.0746	0.0249281
625.1951	0.0249258
625.3156	0.0248062
625.4362	0.0245779
625.5567	0.0242942
625.6772	0.0240349
625.7977	0.023872
625.9183	0.0238487
626.0388	0.0239636
626.1594	0.0241872
626.2798	0.0244718
626.4004	0.0247739
626.5209	0.0250609
626.6415	0.0253128
626.762	0.0255119
626.8825	0.0256454
627.0031	0.025701
627.1236	0.0256761
627.2441	0.0255866
627.3646	0.0254688
627.4852	0.02537
627.6057	0.0253356
627.7263	0.0253896
627.8468	0.0255275
627.9673	0.0257225
628.0878	0.0259375
628.2084	0.0261454
628.3289	0.0263414
628.4495	0.026537
628.5699	0.0267514
628.6905	0.0269879
628.811	0.0272241
628.9316	0.0274143
629.0521	0.0275059
629.1726	0.0274602
629.2932	0.0272737
629.4137	0.0269793
629.5342	0.0266437
629.6547	0.0263394
629.7753	0.0261308
629.8958	0.0260558
630.0164	0.0261242
630.1368	0.0263273
630.2574	0.0266434
630.3779	0.0270462
630.4985	0.0275017
630.619	0.0279679
630.7395	0.0283924
630.86	0.0287211
630.9806	0.0289121
631.1011	0.0289478
631.2217	0.028848
631.3422	0.0286583
631.4627	0.0284432
631.5833	0.0282599
631.7038	0.0281465
631.8243	0.0281124
631.9448	0.0281477
632.0654	0.0282364
632.1859	0.0283699
632.3065	0.0285517
632.4269	0.0287935
632.5475	0.0290949
632.668	0.0294391
632.7886	0.0297854
632.9091	0.0300801
633.0296	0.0302745
633.1501	0.0303427
633.2707	0.0302926
633.3912	0.0301591
633.5117	0.0299903
633.6323	0.0298267
633.7528	0.029688
633.8734	0.0295674
633.9939	0.0294466
634.1144	0.0293035
634.2349	0.0291259
634.3555	0.0289183
634.476	0.0286909
634.5965	0.0284571
634.717	0.0282238
634.8376	0.0279867
634.9581	0.0277354
635.0787	0.0274617
635.1992	0.0271662
635.3197	0.0268598
635.4402	0.0265569
635.5608	0.0262719
635.6813	0.0260096
635.8018	0.0257644
635.9224	0.0255284
636.0429	0.0252967
636.1635	0.0250696
636.2839	0.0248562
636.4045	0.0246646
636.525	0.0244998
636.6456	0.0243555
636.7661	0.0242174
636.8866	0.0240686
637.0071	0.0238981
637.1277	0.0237073
637.2482	0.0235107
637.3687	0.0233322
637.4893	0.0232006
637.6098	0.0231396
637.7303	0.0231638
637.8509	0.0232744
637.9714	0.0234568
638.0919	0.0236779
638.2125	0.0238883
638.333	0.0240218
638.4535	0.0240109
638.574	0.023802
638.6946	0.0233687
638.8151	0.0227241
638.9357	0.0219214
639.0562	0.0210413
639.1767	0.0201777
639.2972	0.0194076
639.4178	0.0187813
639.5383	0.0183061
639.6588	0.017958
639.7794	0.0176912
639.8999	0.0174633
640.0204	0.0172462
640.1409	0.0170365
640.2615	0.0168452
640.382	0.0166897
640.5026	0.0165776
640.6231	0.0165018
640.7436	0.0164387
640.8641	0.0163575
640.9847	0.0162269
641.1052	0.0160221
641.2257	0.0157276
641.3463	0.0153433
641.4668	0.0148792
641.5873	0.0143603
641.7079	0.0138226
641.8284	0.0133108
641.9489	0.0128741
642.0695	0.012555
642.19	0.0123785
642.3105	0.0123447
642.431	0.012424
642.5516	0.0125601
642.6721	0.0126834
642.7927	0.0127302
642.9131	0.0126518
643.0337	0.0124307
643.1542	0.0120742
643.2748	0.0116165
643.3953	0.0111019
643.5158	0.0105806
643.6364	0.0100967
643.7569	0.00968887
643.8774	0.00938151
643.9979	0.0091882
644.1185	0.00909776
644.239	0.00907892
644.3596	0.00908505
644.4801	0.009065
644.6006	0.00897633
644.7211	0.00880431
644.8417	0.00855952
644.9622	0.00827535
645.0828	0.00799658
645.2032	0.00776302
645.3238	0.00760105
645.4443	0.00751623
645.5649	0.00749737
645.6854	0.00752242
645.8059	0.00756521
645.9265	0.00760398
646.047	0.00762681
646.1675	0.00763333
646.288	0.00763507
646.4086	0.00764827
646.5291	0.00769436
646.6497	0.00779267
646.7701	0.00795052
646.8907	0.0081622
647.0112	0.00840164
647.1318	0.00862408
647.2523	0.00877361
647.3728	0.00880419
647.4933	0.00869103
647.6139	0.00844381
647.7344	0.00810692
647.855	0.00774706
647.9755	0.00743302
648.096	0.00721831
648.2166	0.00712816
648.3371	0.0071519
648.4576	0.00725236
648.5781	0.0073739
648.6987	0.00745622
648.8192	0.00745344
648.9398	0.00734335
649.0602	0.00713458
649.1808	0.00686252
649.3013	0.00658155
649.4219	0.00634959
649.5424	0.00621995
649.6629	0.0062258
649.7834	0.00637777
649.904	0.00665211
650.0245	0.00699788
650.145	0.00734277
650.2656	0.00761243
650.3861	0.00774924
650.5067	0.00773603
650.6272	0.00759614
650.7477	0.00738874
650.8682	0.00718909
650.9888	0.00706554
651.1093	0.00705944
651.2298	0.0071767
651.3503	0.00738881
651.4709	0.00764146
651.5914	0.00786502
651.712	0.00799656
651.8325	0.00799058
651.953	0.00783531
652.0735	0.00755235
652.1941	0.00719041
652.3146	0.00681335
652.4351	0.00648302
652.5557	0.00624919
652.6762	0.00614186
652.7968	0.0061667
652.9172	0.0063058
653.0378	0.0065222
653.1583	0.00676442
653.2789	0.00698215
653.3994	0.0071298
653.5199	0.00718225
653.6404	0.00713779
653.761	0.00701685
653.8815	0.00685814
654.002	0.00671037
654.1226	0.00661844
654.2431	0.00661805
654.3636	0.00672512
654.4842	0.00693096
654.6047	0.00719964
654.7252	0.00746777
654.8458	0.00765975
654.9663	0.00770588
655.0869	0.00756441
655.2073	0.00723815
655.3279	0.00677704
655.4484	0.00626543
655.569	0.00580102
655.6895	0.0054678
655.81	0.00532119
655.9305	0.005375
656.0511	0.00560152
656.1716	0.00594152
656.2921	0.00631634
656.4127	0.00664845
656.5332	0.00687897
656.6537	0.00698126
656.7742	0.00696523
656.8948	0.00687162
657.0153	0.00675717
657.1359	0.00668145
657.2564	0.00669027
657.3769	0.00681091
657.4974	0.00704222
657.618	0.00735444
657.7385	0.00769261
657.8591	0.00798719
657.9796	0.00816808
658.1001	0.00818548
658.2206	0.00802269
658.3412	0.00770397
658.4617	0.00728856
658.5822	0.00685509
658.7028	0.00648385
658.8233	0.00624036
658.9438	0.00616221
659.0643	0.0062555
659.1849	0.00648862
659.3054	0.00680031
659.426	0.00711502
659.5464	0.00735557
659.667	0.00746848
659.7875	0.00743643
659.9081	0.00728177
660.0286	0.00705748
660.1491	0.00683225
660.2697	0.00667041
660.3902	0.0066224
660.5107	0.00671132
660.6313	0.00693478
660.7518	0.00726304
660.8723	0.00765089
660.9929	0.00804423
661.1134	0.00839289
661.2339	0.00865665
661.3544	0.0088121
661.475	0.00885393
661.5955	0.00879582
661.7161	0.00866599
661.8365	0.00850092
661.9571	0.00834066
662.0776	0.00822136
662.1982	0.00816736
662.3187	0.00818788
662.4392	0.00827105
662.5598	0.008388
662.6803	0.00849601
662.8008	0.00855611
662.9213	0.00854154
663.0419	0.00844693
663.1624	0.00829318
663.283	0.00812193
663.4035	0.0079832
663.524	0.00792342
663.6445	0.00797205
663.7651	0.00813082
663.8856	0.00837351
664.0061	0.00864923
664.1266	0.00889473
664.2472	0.00905234
664.3677	0.00908642
664.4883	0.00899413
664.6088	0.00880647
664.7293	0.00857698
664.8499	0.00836558
664.9704	0.00821785
665.0909	0.00815654
665.2114	0.00817803
665.332	0.00825772
665.4525	0.00836565
665.5731	0.00847816
665.6935	0.00858623
665.8141	0.00869569
665.9346	0.00882018
666.0552	0.00897484
666.1757	0.00917291
666.2962	0.00942733
666.4167	0.00976737
666.5373	0.0102463
666.6578	0.0109526
666.7783	0.012013
666.8989	0.0135982
667.0194	0.0159228
667.14	0.0192435
667.2605	0.0238147
667.381	0.0297665
667.5015	0.0368175
667.6221	0.0439077
667.7426	0.0492197
667.8631	0.0511514
667.9836	0.0495409
668.1042	0.0456029
668.2247	0.040792
668.3453	0.0360663
668.4658	0.0318534
668.5863	0.0282751
668.7068	0.0253321
668.8274	0.0229883
668.9479	0.0211948
669.0684	0.0198903
669.189	0.018989
669.3095	0.0183875
669.4301	0.0179746
669.5505	0.0176531
669.6711	0.0173542
669.7916	0.01705
669.9122	0.0167497
670.0327	0.0164881
670.1532	0.0163014
670.2737	0.0162205
670.3943	0.0162565
670.5148	0.0164076
670.6353	0.0166613
670.7559	0.0169992
670.8764	0.0173991
670.9969	0.0178357
671.1175	0.0182755
671.238	0.0186863
671.3585	0.0190426
671.4791	0.0193387
671.5996	0.0195892
671.7202	0.0198326
671.8406	0.0201155
671.9612	0.0204778
672.0817	0.0209364
672.2023	0.0214809
672.3228	0.0220743
672.4433	0.022666
672.5638	0.0232096
672.6844	0.0236767
672.8049	0.024065
672.9254	0.0243981
673.046	0.0247109
673.1665	0.0250398
673.287	0.0254148
673.4075	0.0258591
673.5281	0.0263904
673.6486	0.0270271
673.7692	0.027785
673.8897	0.0286684
674.0102	0.0296594
674.1307	0.0307129
674.2513	0.0317577
674.3718	0.0327112
674.4924	0.0335062
674.6129	0.0341129
674.7334	0.034554
674.8539	0.0348993
674.9745	0.0352402
675.095	0.0356677
675.2155	0.036247
675.3361	0.0370042
675.4566	0.037925
675.5771	0.038963
675.6976	0.0400471
675.8182	0.0411023
675.9387	0.0420626
676.0593	0.0428885
676.1797	0.0435707
676.3003	0.0441298
676.4208	0.0446097
676.5414	0.045065
676.6619	0.0455495
676.7824	0.0461077
676.903	0.0467646
677.0235	0.0475205
677.144	0.0483476
677.2646	0.0491913
677.3851	0.0499778
677.5056	0.0506329
677.6262	0.0510971
677.7467	0.0513525
677.8672	0.0514259
677.9877	0.0513887
678.1083	0.051337
678.2288	0.0513712
678.3494	0.0515733
678.4698	0.0519915
678.5904	0.0526284
678.7109	0.0534393
678.8315	0.0543348
678.952	0.0551994
679.0725	0.0559205
679.1931	0.0564173
679.3136	0.0566631
679.4341	0.0566914
679.5546	0.0565804
679.6752	0.0564287
679.7957	0.0563277
679.9163	0.0563463
680.0368	0.0565192
680.1573	0.0568498
680.2778	0.0573098
680.3984	0.0578462
680.5189	0.0583874
680.6394	0.0588576
680.7599	0.0591934
680.8805	0.059365
681.001	0.0593893
681.1216	0.0593302
681.2421	0.0592811
681.3626	0.059343
681.4832	0.0595975
681.6037	0.0600852
681.7242	0.0607909
681.8447	0.0616426
681.9653	0.0625224
682.0858	0.0632894
682.2064	0.0638118
682.3268	0.0640046
682.4474	0.063848
682.5679	0.0633901
682.6885	0.0627248
682.809	0.0619601
682.9295	0.0611942
683.05	0.0604942
683.1706	0.0598964
683.2911	0.0594065
683.4116	0.059005
683.5322	0.0586523
683.6527	0.0582952
683.7733	0.0578806
683.8938	0.0573687
684.0143	0.0567524
684.1348	0.0560635
684.2554	0.0553734
684.3759	0.0547743
684.4964	0.0543566
684.6169	0.0541853
684.7375	0.0542873
684.858	0.0546402
684.9786	0.0551801
685.0991	0.0558098
685.2196	0.0564198
685.3401	0.0569074
685.4607	0.0572032
685.5812	0.0572813
685.7017	0.0571648
685.8223	0.0569118
685.9428	0.0565985
686.0634	0.0562961
686.1838	0.0560626
686.3044	0.0559319
686.4249	0.0559136
686.5455	0.0559906
686.666	0.0561217
686.7865	0.0562457
686.907	0.0562905
687.0276	0.0561851
687.1481	0.0558798
687.2686	0.0553589
687.3892	0.0546514
687.5097	0.0538228
687.6302	0.0529631
687.7508	0.0521637
687.8713	0.0514987
687.9918	0.0510091
688.1124	0.0506962
688.2329	0.0505227
688.3535	0.0504201
688.4739	0.0503046
688.5945	0.0500996
688.715	0.0497537
688.8356	0.0492544
688.9561	0.0486315
689.0766	0.0479428
689.1971	0.0472542
689.3177	0.0466205
689.4382	0.0460734
689.5587	0.0456212
689.6793	0.0452528
689.7998	0.0449448
689.9203	0.0446703
690.0408	0.044401
690.1614	0.0441109
690.2819	0.0437776
690.4025	0.0433812
690.523	0.0429132
690.6435	0.042379
690.764	0.0418027
690.8846	0.0412247
691.0051	0.0406966
691.1257	0.0402656
691.2462	0.0399643
691.3667	0.0398007
691.4872	0.0397502
691.6078	0.0397624
691.7283	0.0397719
691.8488	0.0397165
691.9694	0.039554
692.0899	0.0392734
692.2104	0.0388989
692.3309	0.0384758
692.4515	0.0380577
692.572	0.0376922
692.6926	0.0374089
692.813	0.037218
692.9336	0.0371093
693.0541	0.0370593
693.1747	0.0370388
693.2952	0.0370174
693.4157	0.0369708
693.5363	0.0368828
693.6568	0.0367485
693.7773	0.0365723
693.8979	0.0363631
694.0184	0.0361365
694.1389	0.0359123
694.2595	0.0357111
694.38	0.0355593
694.5005	0.0354803
694.621	0.0354958
694.7416	0.0356139
694.8621	0.0358273
694.9827	0.0361054
695.1031	0.0364017
695.2237	0.0366598
695.3442	0.0368337
695.4648	0.0368989
695.5853	0.0368615
695.7058	0.0367546
695.8264	0.0366229
695.9469	0.0365077
696.0674	0.0364318
696.1879	0.0363944
696.3085	0.0363722
696.429	0.0363343
696.5496	0.0362532
696.6701	0.0361176
696.7906	0.0359365
696.9111	0.0357309
697.0317	0.0355264
697.1522	0.035341
697.2727	0.0351819
697.3932	0.0350483
697.5138	0.0349376
697.6343	0.0348524
697.7549	0.0348016
697.8754	0.0347975
697.9959	0.0348467
698.1165	0.034944
698.237	0.0350692
698.3575	0.0351902
698.478	0.0352745
698.5986	0.0352988
698.7191	0.0352598
698.8397	0.0351693
698.9601	0.0350558
699.0807	0.0349472
699.2012	0.034869
699.3218	0.0348341
699.4423	0.0348429
699.5628	0.0348862
699.6833	0.0349484
699.8039	0.0350128
699.9244	0.0350619
700.0449	0.0350834
700.1655	0.0350698
700.286	0.0350222
700.4066	0.03495
700.5271	0.0348678
700.6476	0.0347945
700.7681	0.0347455
700.8887	0.034731
701.0092	0.0347509
701.1298	0.0347986
701.2502	0.0348643
701.3708	0.0349364
701.4913	0.035008
701.6119	0.0350736
701.7324	0.0351254
701.8529	0.0351554
701.9734	0.0351487
702.094	0.0350954
702.2145	0.0349926
702.335	0.0348541
702.4556	0.0347099
702.5761	0.0345997
702.6967	0.0345644
702.8171	0.0346302
702.9377	0.0347997
703.0582	0.0350499
703.1788	0.0353405
703.2993	0.0356256
703.4198	0.0358689
703.5403	0.0360553
703.6609	0.0361903
703.7814	0.0362983
703.902	0.0364065
704.0225	0.0365408
704.143	0.0367183
704.2635	0.036945
704.3841	0.0372175
704.5046	0.0375292
704.6251	0.0378666
704.7457	0.0382146
704.8662	0.0385534
704.9868	0.0388654
705.1072	0.039136
705.2278	0.0393598
705.3483	0.0395415
705.4689	0.0396938
705.5894	0.0398326
705.7099	0.0399733
705.8304	0.0401214
705.951	0.0402791
706.0715	0.040447
706.192	0.0406302
706.3126	0.0408454
706.4331	0.0411157
706.5536	0.0414681
706.6742	0.0419205
706.7947	0.0424748
706.9152	0.0431144
707.0358	0.0438056
707.1563	0.0445098
707.2768	0.0451925
707.3973	0.0458303
707.5179	0.0464137
707.6384	0.0469455
707.759	0.047437
707.8795	0.0479007
708	0.0483554
708.1205	0.048819
708.2411	0.0493114
708.3616	0.0498539
708.4821	0.0504599
708.6027	0.0511342
708.7232	0.0518659
708.8438	0.0526352
708.9642	0.0534157
709.0848	0.0541899
709.2053	0.054951
709.3259	0.0557068
709.4464	0.0564768
709.5669	0.0572813
709.6874	0.058133
709.808	0.0590328
709.9285	0.0599679
710.049	0.0609191
710.1696	0.0618704
710.2901	0.0628123
710.4106	0.0637435
710.5312	0.0646698
710.6517	0.0655957
710.7722	0.0665242
710.8928	0.0674539
711.0133	0.0683856
711.1338	0.0693202
711.2543	0.0702649
711.3749	0.0712274
711.4954	0.0722142
711.616	0.0732227
711.7365	0.0742443
711.857	0.075263
711.9775	0.0762678
712.0981	0.0772533
712.2186	0.0782271
712.3391	0.0792074
712.4597	0.0802141
712.5802	0.0812639
712.7007	0.082365
712.8212	0.0835127
712.9418	0.0847015
713.0623	0.0859195
713.1829	0.0871665
713.3034	0.0884442
713.4239	0.0897614
713.5444	0.0911211
713.665	0.0925232
713.7855	0.0939594
713.906	0.0954182
714.0266	0.0968877
714.1471	0.0983623
714.2676	0.0998439
714.3882	0.101338
714.5087	0.102852
714.6292	0.104391
714.7498	0.105954
714.8703	0.107538
714.9908	0.109134
715.1113	0.110736
715.2319	0.112336
715.3524	0.113929
715.473	0.115508
715.5934	0.117071
715.714	0.118616
715.8345	0.120151
715.9551	0.121688
716.0756	0.123247
716.1961	0.124848
716.3167	0.126509
716.4372	0.128235
716.5577	0.130016
716.6782	0.131835
716.7988	0.133668
716.9193	0.135497
717.0399	0.137312
717.1604	0.139116
717.2809	0.140916
717.4014	0.142721
717.522	0.144535
717.6425	0.146354
717.7631	0.148163
717.8835	0.14995
718.0041	0.151709
718.1246	0.153443
718.2452	0.155167
718.3657	0.156901
718.4862	0.158668
718.6068	0.160479
718.7273	0.162342
718.8478	0.164247
718.9683	0.166186
719.0889	0.168148
719.2094	0.170131
719.33	0.172138
719.4504	0.174179
719.571	0.176264
719.6915	0.178395
719.8121	0.180565
719.9326	0.182757
720.0531	0.18495
720.1736	0.187124
720.2942	0.189268
720.4147	0.191386
720.5353	0.193497
720.6558	0.195626
720.7763	0.197801
720.8969	0.200041
721.0174	0.202349
721.1379	0.204718
721.2584	0.207118
721.379	0.209512
721.4995	0.211858
721.6201	0.214108
721.7405	0.216219
721.8611	0.218153
721.9816	0.219882
722.1022	0.221392
722.2227	0.222688
722.3432	0.223791
722.4637	0.224732
722.5843	0.225558
722.7048	0.22631
722.8253	0.227029
722.9459	0.227745
723.0664	0.228477
723.187	0.229234
723.3075	0.230013
723.428	0.230806
723.5485	0.231593
723.6691	0.232354
723.7896	0.233069
723.9101	0.233721
724.0306	0.234308
724.1512	0.234835
724.2717	0.235317
724.3923	0.235767
724.5128	0.236195
724.6333	0.236596
724.7538	0.23695
724.8744	0.237236
724.9949	0.237435
725.1154	0.237546
725.236	0.237584
725.3565	0.237584
725.4771	0.237585
725.5975	0.237619
725.7181	0.237701
725.8386	0.237821
725.9592	0.237954
726.0797	0.238067
726.2002	0.238133
726.3207	0.23814
726.4413	0.238092
726.5618	0.238009
726.6823	0.237916
726.8029	0.237841
726.9234	0.23781
727.0439	0.237847
727.1645	0.237975
727.285	0.238214
727.4055	0.238584
727.5261	0.23909
727.6466	0.239727
727.7671	0.240476
727.8876	0.241305
728.0082	0.242174
728.1287	0.24305
728.2493	0.243902
728.3698	0.244709
728.4903	0.245453
728.6108	0.246113
728.7314	0.246662
728.8519	0.247066
728.9724	0.247283
729.093	0.247269
729.2135	0.246975
729.334	0.246355
729.4545	0.245361
729.5751	0.243941
729.6956	0.24205
729.8162	0.239649
729.9367	0.236721
730.0572	0.233279
730.1777	0.229362
730.2983	0.225047
730.4188	0.220429
730.5393	0.215627
730.6599	0.210759
730.7804	0.205951
730.9009	0.201322
731.0215	0.19698
731.142	0.193021
731.2625	0.189518
731.3831	0.186515
731.5036	0.184021
731.6241	0.182008
731.7446	0.180417
731.8652	0.179157
731.9857	0.178134
732.1063	0.177255
732.2267	0.176446
732.3473	0.175654
732.4678	0.174849
732.5884	0.174013
732.7089	0.173136
732.8294	0.172201
732.95	0.171187
733.0705	0.170069
733.191	0.168821
733.3115	0.167424
733.4321	0.165867
733.5526	0.164146
733.6732	0.162266
733.7937	0.160235
733.9142	0.158061
734.0347	0.155754
734.1553	0.153328
734.2758	0.150794
734.3964	0.148171
734.5168	0.145471
734.6374	0.142706
734.7579	0.13988
734.8785	0.136986
734.999	0.134011
735.1195	0.130938
735.2401	0.127755
735.3606	0.124455
735.4811	0.121042
735.6016	0.117536
735.7222	0.11396
735.8427	0.110345
735.9633	0.106727
736.0837	0.103139
736.2043	0.0996133
736.3248	0.0961791
736.4454	0.0928559
736.5659	0.0896537
736.6864	0.0865676
736.8069	0.0835843
736.9275	0.0806874
737.048	0.0778649
737.1686	0.0751169
737.2891	0.0724586
737.4096	0.0699128
737.5302	0.0675043
737.6507	0.0652468
737.7712	0.0631361
737.8917	0.0611512
738.0123	0.0592598
738.1328	0.0574304
738.2534	0.0556434
738.3738	0.053894
738.4944	0.0521931
738.6149	0.050558
738.7355	0.0490076
738.856	0.0475537
738.9765	0.0462001
739.097	0.0449441
739.2176	0.0437817
739.3381	0.0427061
739.4586	0.0417138
739.5792	0.0407968
739.6997	0.0399472
739.8203	0.0391539
739.9408	0.0384065
740.0613	0.0376976
740.1818	0.0370215
740.3024	0.036374
740.4229	0.0357491
740.5434	0.035134
740.6639	0.0345175
740.7845	0.0338858
740.905	0.033237
741.0256	0.0325829
741.1461	0.0319511
741.2666	0.0313762
741.3871	0.0308893
741.5077	0.0305042
741.6282	0.0302147
741.7487	0.029992
741.8693	0.0297995
741.9898	0.0296038
742.1104	0.0293884
742.2308	0.0291531
742.3514	0.0289116
742.4719	0.0286781
742.5925	0.0284595
742.713	0.0282489
742.8335	0.0280304
742.954	0.0277874
743.0746	0.0275122
743.1951	0.027211
743.3156	0.0269026
743.4362	0.0266073
743.5567	0.0263405
743.6772	0.0261054
743.7978	0.0258909
743.9183	0.0256799
744.0388	0.0254555
744.1594	0.0252075
744.2799	0.0249359
744.4004	0.0246453
744.5209	0.0243424
744.6415	0.0240333
744.762	0.0237215
744.8826	0.023412
745.0031	0.0231119
745.1236	0.0228335
745.2441	0.0225902
745.3647	0.0223896
745.4852	0.0222314
745.6057	0.022103
745.7263	0.0219854
745.8468	0.0218589
745.9673	0.021711
746.0878	0.0215406
746.2084	0.0213563
746.3289	0.0211706
746.4495	0.020994
746.57	0.0208304
746.6905	0.0206757
746.811	0.0205231
746.9316	0.0203685
747.0521	0.0202138
747.1727	0.0200697
747.2932	0.0199479
747.4137	0.0198569
747.5342	0.0197995
747.6548	0.0197694
747.7753	0.019753
747.8958	0.0197383
748.0164	0.0197148
748.1369	0.0196768
748.2574	0.0196199
748.3779	0.0195405
748.4985	0.0194338
748.619	0.0192964
748.7396	0.0191296
748.86	0.0189447
748.9806	0.0187639
749.1011	0.0186169
749.2217	0.0185321
749.3422	0.0185269
749.4627	0.0185987
749.5833	0.0187231
749.7038	0.018858
749.8243	0.0189544
749.9449	0.0189703
750.0654	0.0188805
750.1859	0.0186827
750.3065	0.0183987
750.427	0.0180638
750.5475	0.0177196
750.668	0.0174016
750.7886	0.0171338
750.9091	0.0169246
751.0297	0.0167684
751.1501	0.0166497
751.2707	0.0165518
751.3912	0.0164587
751.5118	0.0163621
751.6323	0.0162587
751.7528	0.0161509
751.8734	0.0160393
751.9939	0.0159244
752.1144	0.0158007
752.2349	0.0156638
752.3555	0.0155115
752.476	0.015349
752.5966	0.0151894
752.7171	0.0150529
752.8376	0.0149551
752.9581	0.0149057
753.0787	0.0148984
753.1992	0.0149126
753.3197	0.0149191
753.4402	0.0148892
753.5608	0.0148041
753.6813	0.0146621
753.8019	0.0144745
753.9224	0.0142628
754.0429	0.0140465
754.1635	0.0138357
754.284	0.0136299
754.4045	0.0134208
754.525	0.0131961
754.6456	0.0129525
754.7661	0.0126926
754.8867	0.0124298
755.0071	0.0121804
755.1277	0.0119582
755.2482	0.0117706
755.3688	0.0116181
755.4893	0.011498
755.6098	0.0114072
755.7303	0.0113442
755.8509	0.0113098
755.9714	0.0113017
756.0919	0.0113146
756.2125	0.0113373
756.333	0.0113564
756.4536	0.0113614
756.5741	0.0113518
756.6946	0.0113359
756.8151	0.0113322
756.9357	0.0113608
757.0562	0.0114341
757.1767	0.0115521
757.2972	0.0116968
757.4178	0.0118379
757.5383	0.0119397
757.6589	0.0119696
757.7794	0.0119115
757.8999	0.0117656
758.0204	0.0115507
758.141	0.0113
758.2615	0.0110488
758.382	0.0108279
758.5026	0.0106599
758.6231	0.0105459
758.7437	0.0104766
758.8641	0.0104277
758.9847	0.0103737
759.1052	0.0102926
759.2258	0.010175
759.3463	0.0100253
759.4668	0.0098613
759.5873	0.00970655
759.7079	0.00958538
759.8284	0.00951087
759.9489	0.00948505
760.0695	0.00949658
760.19	0.00952533
760.3105	0.0095519
760.4311	0.00955907
760.5516	0.00953973
760.6721	0.00949511
760.7927	0.00943078
760.9132	0.00935656
761.0338	0.00927849
761.1542	0.00920096
761.2748	0.00912481
761.3953	0.00904735
761.5159	0.00896446
761.6364	0.00887349
761.7569	0.00877078
761.8774	0.00865541
761.998	0.0085289
762.1185	0.00839719
762.239	0.00826721
762.3596	0.00814829
762.4801	0.00804686
762.6006	0.00796735
762.7211	0.00790738
762.8417	0.00786367
762.9622	0.00782889
763.0828	0.00779848
763.2033	0.00777079
763.3238	0.00774722
763.4443	0.00772837
763.5649	0.00771459
763.6854	0.00770136
763.806	0.00768314
763.9265	0.00765504
764.047	0.00761515
764.1675	0.00756693
764.2881	0.00751635
764.4086	0.0074695
764.5291	0.00742998
764.6497	0.00739366
764.7702	0.00735735
764.8907	0.00731636
765.0112	0.00727409
765.1318	0.00724136
765.2523	0.00723238
765.3729	0.00725806
765.4933	0.00731828
765.6139	0.00739659
765.7344	0.00746652
765.855	0.00749775
765.9755	0.00747115
766.096	0.00738841
766.2166	0.00727248
766.3371	0.00715907
766.4576	0.00708343
766.5782	0.00706421
766.6987	0.00709775
766.8192	0.00715678
766.9398	0.00720536
767.0603	0.00721226
767.1808	0.00716462
767.3013	0.00707116
767.4219	0.00695784
767.5424	0.00685272
767.663	0.00677434
767.7834	0.00672444
767.904	0.00668933
768.0245	0.00664941
768.1451	0.0065909
768.2656	0.00651285
768.3861	0.00642869
768.5067	0.00636004
768.6272	0.00632303
768.7477	0.00632379
768.8682	0.00635313
768.9888	0.00639155
769.1093	0.00642055
769.2299	0.006429
769.3504	0.00641962
769.4709	0.00640548
769.5914	0.00640291
769.712	0.00642304
769.8325	0.0064605
769.953	0.00649847
770.0735	0.00650993
770.1941	0.00646878
770.3146	0.00636172
770.4352	0.00619046
770.5557	0.00597827
770.6762	0.00575932
770.7968	0.00557152
770.9173	0.00544474
771.0378	0.00539258
771.1583	0.00540803
771.2789	0.00546963
771.3994	0.00554515
771.52	0.00560574
771.6404	0.0056309
771.761	0.00561448
771.8815	0.00556566
772.0021	0.00550203
772.1226	0.00544129
772.2431	0.00539684
772.3636	0.00537382
772.4842	0.00537096
772.6047	0.00538597
772.7252	0.00542265
772.8458	0.00549178
772.9663	0.00561098
773.0869	0.00579317
773.2074	0.00604448
773.3279	0.00635043
773.4484	0.00668244
773.569	0.00699846
773.6895	0.00725968
773.81	0.00743535
773.9305	0.0075163
774.0511	0.00750904
774.1716	0.00743369
774.2922	0.00731156
774.4127	0.00716198
774.5332	0.00699191
774.6537	0.00680475
774.7743	0.00659936
774.8948	0.00637903
775.0153	0.00615298
775.1359	0.00593598
775.2564	0.00574333
775.377	0.00558807
775.4974	0.00547609
775.618	0.00540867
775.7385	0.00538188
775.8591	0.00538816
775.9796	0.00541982
776.1001	0.00546681
776.2206	0.0055136
776.3412	0.00554517
776.4617	0.0055445
776.5822	0.0055015
776.7028	0.00541645
776.8233	0.00530249
776.9438	0.00518452
777.0644	0.00509227
777.1849	0.00505046
777.3054	0.00507208
777.426	0.00515267
777.5465	0.00527328
777.6671	0.00540445
777.7875	0.00551894
777.9081	0.00559615
778.0286	0.00562866
778.1492	0.0056223
778.2697	0.00559523
778.3902	0.00556806
778.5107	0.00556302
778.6313	0.00559762
778.7518	0.00567946
778.8723	0.0058052
778.9929	0.00596178
779.1134	0.00612425
779.2339	0.00626516
779.3544	0.00635772
779.475	0.00638379
779.5955	0.0063391
779.7161	0.00623485
779.8366	0.00609625
779.9571	0.00595654
780.0776	0.00585065
780.1982	0.00580688
780.3187	0.00584577
780.4393	0.00597395
780.5598	0.00618766
780.6803	0.00647047
780.8008	0.00679728
780.9214	0.00713336
781.0419	0.00743855
781.1624	0.00767483
781.283	0.00780919
781.4035	0.00782535
781.524	0.00772683
781.6445	0.00754024
781.7651	0.00730764
781.8856	0.0070785
782.0062	0.0068972
782.1266	0.00679497
782.2472	0.00678312
782.3677	0.00685486
782.4883	0.00699197
782.6088	0.00716777
782.7293	0.00735822
782.8499	0.00754329
782.9704	0.00770711
783.0909	0.00783905
783.2115	0.00793401
783.332	0.0079894
783.4525	0.00800779
783.5731	0.0079963
783.6936	0.00796471
783.8141	0.00792618
783.9346	0.00789276
784.0552	0.00787568
784.1757	0.00788523
784.2963	0.0079292
784.4167	0.00801144
784.5373	0.00813473
784.6578	0.00829329
784.7784	0.00847366
784.8989	0.0086518
785.0194	0.00879829
785.14	0.00888342
785.2605	0.00888416
785.381	0.00879523
785.5015	0.00862874
785.6221	0.00841349
785.7426	0.00818777
785.8632	0.00798595
785.9837	0.00783275
786.1042	0.00773705
786.2247	0.00769487
786.3453	0.00769245
786.4658	0.00771663
786.5863	0.00776158
786.7068	0.00782815
786.8274	0.00792417
786.9479	0.00805809
787.0685	0.00823537
787.189	0.0084533
787.3095	0.00870222
787.4301	0.00896691
787.5506	0.00922954
787.6711	0.00947582
787.7916	0.00969255
787.9122	0.00987436
788.0327	0.0100196
788.1533	0.0101315
788.2737	0.0102155
788.3943	0.0102811
788.5148	0.0103343
788.6354	0.010382
788.7559	0.0104275
788.8764	0.0104753
788.9969	0.0105287
789.1175	0.010596
789.238	0.0106854
789.3585	0.0108064
789.4791	0.0109632
789.5996	0.0111521
789.7202	0.0113567
789.8407	0.0115522
789.9612	0.0117096
790.0817	0.0118063
790.2023	0.011833
790.3228	0.0117996
790.4433	0.0117336
790.5638	0.0116701
790.6844	0.0116431
790.8049	0.0116742
[truncated: 21,648 more rows]
