# Supplementary material for: Gas-Phase Chemistry of 1,1,2,3,3,4,4-Heptafluorobut-1-ene Initiated by Chlorine Atoms
Source: Molecules. 2022 Jan 19;27(3):647. doi: 10.3390/molecules27030647 (PMC8839731; doi:10.3390/molecules27030647)
Supplement: Supplementary file 1 [file molecules-27-00647-s001.zip › Table S2.csv]

Table S2. IR cross sections for 2,2,3,3 tetrafluoropropanoyl fluoride
Frequency / cm-1	sigma / 1E-18 cm2 molecule-1
549.9836	0.0532812
550.1042	0.0508948
550.2247	0.0486631
550.3452	0.0466672
550.4658	0.0450599
550.5863	0.0440291
550.7068	0.0436672
550.8273	0.0439044
550.9479	0.0444628
551.0684	0.0449154
551.189	0.0448321
551.3095	0.043919
551.43	0.0421319
551.5505	0.0397231
551.6711	0.0372485
551.7916	0.0351715
551.9122	0.0339436
552.0327	0.0337417
552.1532	0.0346151
552.2737	0.036278
552.3943	0.038489
552.5148	0.0410004
552.6353	0.0436818
552.7559	0.0462122
552.8764	0.0486744
552.9969	0.0508345
553.1174	0.0524099
553.238	0.0532862
553.3585	0.0533437
553.4791	0.052653
553.5995	0.0514651
553.7201	0.050078
553.8406	0.0487633
553.9612	0.0476406
554.0817	0.0466837
554.2022	0.0457402
554.3228	0.0446306
554.4433	0.0432841
554.5638	0.0417723
554.6844	0.0402938
554.8049	0.0391099
554.9254	0.038417
555.046	0.0382509
555.1665	0.0387031
555.287	0.0395312
555.4075	0.0406247
555.5281	0.0418216
555.6486	0.0431573
555.7692	0.0445007
555.8896	0.0457241
556.0102	0.0466179
556.1307	0.0469837
556.2513	0.0466382
556.3718	0.0455551
556.4923	0.0439009
556.6129	0.0420177
556.7334	0.0403419
556.8539	0.0392657
556.9744	0.0390309
557.095	0.039551
557.2155	0.040655
557.3361	0.0420356
557.4566	0.043395
557.5771	0.0445368
557.6976	0.0454264
557.8182	0.0461268
557.9387	0.0467653
558.0592	0.047432
558.1797	0.0481344
558.3003	0.0488062
558.4208	0.0493206
558.5414	0.049663
558.6619	0.049692
558.7824	0.0495228
558.903	0.0492671
559.0235	0.0490506
559.144	0.0490697
559.2645	0.0494295
559.3851	0.0501802
559.5056	0.0512802
559.6262	0.0525949
559.7466	0.0539341
559.8672	0.0550834
559.9877	0.0557545
560.1083	0.0558668
560.2288	0.0554098
560.3493	0.0545458
560.4698	0.0535243
560.5904	0.0526261
560.7109	0.0520889
560.8314	0.0519968
560.952	0.0524025
561.0725	0.0531515
561.1931	0.0540486
561.3136	0.05488
561.4341	0.0554653
561.5546	0.0556775
561.6752	0.055437
561.7957	0.0546621
561.9162	0.0534952
562.0367	0.0519405
562.1573	0.0501333
562.2778	0.0481986
562.3984	0.046369
562.5189	0.0448378
562.6394	0.0437347
562.7599	0.0430223
562.8805	0.0428024
563.001	0.0429015
563.1215	0.0431907
563.2421	0.0435452
563.3626	0.043874
563.4832	0.0441362
563.6036	0.0443202
563.7242	0.044297
563.8447	0.0441931
563.9653	0.043973
564.0858	0.0436626
564.2063	0.0433142
564.3268	0.0429647
564.4474	0.0427003
564.5679	0.0425573
564.6884	0.0425299
564.809	0.0425822
564.9295	0.0426484
565.05	0.0426843
565.1706	0.0426886
565.2911	0.0426475
565.4116	0.0427623
565.5322	0.0430595
565.6527	0.0435986
565.7733	0.0443794
565.8937	0.0454164
566.0143	0.0465125
566.1348	0.0475888
566.2554	0.0485128
566.3759	0.0491641
566.4964	0.0494452
566.6169	0.0492972
566.7375	0.0487052
566.858	0.04768
566.9785	0.0463564
567.0991	0.0448589
567.2196	0.0433437
567.3401	0.0418773
567.4606	0.0406603
567.5812	0.0395966
567.7017	0.038688
567.8223	0.0379154
567.9428	0.0371689
568.0633	0.0365401
568.1838	0.0361086
568.3044	0.0359677
568.4249	0.0361411
568.5455	0.0366976
568.666	0.037486
568.7865	0.0383517
568.907	0.0391328
569.0276	0.0397081
569.1481	0.0399455
569.2686	0.0398441
569.3892	0.0394868
569.5097	0.0389977
569.6302	0.0385585
569.7507	0.0382632
569.8713	0.0381457
569.9918	0.0381663
570.1124	0.0382289
570.2328	0.038221
570.3534	0.0380522
570.4739	0.037702
570.5945	0.0372305
570.715	0.0367327
570.8355	0.0363891
570.9561	0.0363398
571.0766	0.0366548
571.1971	0.0372981
571.3177	0.0381355
571.4382	0.0389763
571.5587	0.039634
571.6793	0.0399761
571.7998	0.0399587
571.9203	0.0396099
572.0408	0.0389995
572.1614	0.0381935
572.2819	0.0372318
572.4025	0.0361327
572.5229	0.0349223
572.6435	0.0336377
572.764	0.0324301
572.8846	0.0314312
573.0051	0.0307728
573.1256	0.0305287
573.2462	0.0306698
573.3667	0.0310812
573.4872	0.0315917
573.6077	0.0320397
573.7283	0.0323254
573.8488	0.0324372
573.9694	0.0324283
574.0899	0.0323857
574.2104	0.032366
574.3309	0.0323836
574.4515	0.0324003
574.572	0.0323589
574.6925	0.0322233
574.813	0.0319994
574.9336	0.0317289
575.0541	0.0314648
575.1747	0.0312395
575.2952	0.0310511
575.4157	0.0308668
575.5363	0.0306413
575.6568	0.0303619
575.7773	0.0300638
575.8978	0.029821
576.0184	0.0297223
576.1389	0.0298119
576.2595	0.0300752
576.3799	0.030436
576.5005	0.0307929
576.621	0.0310736
576.7416	0.0312552
576.8621	0.0313641
576.9826	0.0314602
577.1031	0.031593
577.2237	0.0317886
577.3442	0.0320218
577.4647	0.0322231
577.5853	0.0323067
577.7058	0.0321846
577.8264	0.0317993
577.9469	0.0311308
578.0674	0.0301962
578.1879	0.0290595
578.3085	0.0278275
578.429	0.0266292
578.5495	0.0256102
578.67	0.024894
578.7906	0.024556
578.9111	0.0246001
579.0317	0.0249572
579.1522	0.0255105
579.2727	0.0261347
579.3932	0.0267292
579.5138	0.0272508
579.6343	0.0276981
579.7548	0.0280882
579.8754	0.0284177
579.9959	0.0286392
580.1165	0.0286768
580.2369	0.0284575
580.3575	0.0279682
580.478	0.0272909
580.5986	0.0266049
580.7191	0.0261192
580.8396	0.0259984
580.9601	0.0262808
581.0807	0.0268727
581.2012	0.0275901
581.3217	0.0282272
581.4423	0.0286523
581.5628	0.0288426
581.6833	0.028882
581.8039	0.0289113
581.9244	0.0290477
582.0449	0.0293389
582.1655	0.0297453
582.286	0.0301619
582.4066	0.0304862
582.527	0.0306631
582.6476	0.0307139
582.7681	0.030717
582.8887	0.0307662
583.0092	0.0309276
583.1297	0.0312062
583.2502	0.0315483
583.3708	0.0318747
583.4913	0.0321057
583.6118	0.0321852
583.7324	0.0320888
583.8529	0.0318045
583.9734	0.0313241
584.0939	0.0306416
584.2145	0.0297602
584.335	0.0287214
584.4556	0.0276069
584.5761	0.0265265
584.6966	0.0255915
584.8171	0.0248616
584.9377	0.0243378
585.0582	0.0239583
585.1788	0.0236276
585.2993	0.0232731
585.4198	0.0228711
585.5403	0.0224446
585.6609	0.0220527
585.7814	0.0217394
585.9019	0.0215221
586.0225	0.0213754
586.143	0.0212651
586.2635	0.0211875
586.384	0.0211907
586.5046	0.0213786
586.6251	0.0218712
586.7457	0.0227425
586.8661	0.0239784
586.9867	0.0254538
587.1072	0.02695
587.2278	0.0282325
587.3483	0.0291051
587.4688	0.0294697
587.5894	0.0293428
587.7099	0.0288309
587.8304	0.0280956
587.951	0.0273106
588.0715	0.0266222
588.192	0.026152
588.3126	0.0259843
588.4331	0.0261653
588.5536	0.026695
588.6741	0.0275138
588.7947	0.0285138
588.9152	0.0295453
589.0358	0.0304556
589.1563	0.0311348
589.2768	0.0315432
589.3973	0.031715
589.5179	0.031735
589.6384	0.0316932
589.7589	0.031656
589.8795	0.0316458
590	0.0316555
590.1205	0.0316863
590.241	0.0317727
590.3616	0.0319854
590.4821	0.0324098
590.6027	0.0330959
590.7232	0.0340182
590.8437	0.035057
590.9642	0.036019
591.0848	0.0366984
591.2053	0.0369282
591.3258	0.0366399
591.4464	0.0358786
591.5669	0.0347885
591.6874	0.0335745
591.808	0.0324377
591.9285	0.0315272
592.049	0.0309225
592.1696	0.0306306
592.2901	0.0306151
592.4106	0.0308194
592.5311	0.0311726
592.6517	0.031603
592.7722	0.0320243
592.8928	0.032352
593.0132	0.0325231
593.1338	0.0325165
593.2543	0.0323597
593.3749	0.0321207
593.4954	0.03187
593.6159	0.0316573
593.7365	0.0314912
593.857	0.0313377
593.9775	0.0311621
594.098	0.0309555
594.2186	0.0307649
594.3391	0.0306864
594.4597	0.0308352
594.5802	0.0313033
594.7007	0.0321072
594.8212	0.0331637
594.9418	0.0343094
595.0623	0.0353374
595.1828	0.0360615
595.3033	0.0363718
595.4239	0.0362551
595.5444	0.0357953
595.665	0.0351464
595.7855	0.0344841
595.906	0.0339765
596.0266	0.0337435
596.1471	0.0338369
596.2676	0.0342367
596.3881	0.0348466
596.5087	0.0355318
596.6292	0.0361379
596.7498	0.036528
596.8702	0.0366214
596.9908	0.0364112
597.1113	0.0359655
597.2319	0.0354132
597.3524	0.0349013
597.4729	0.034571
597.5934	0.0345234
597.714	0.0348017
597.8345	0.0353921
597.9551	0.0362262
598.0756	0.037203
598.1961	0.0381959
598.3167	0.0390831
598.4372	0.0397652
598.5577	0.0401886
598.6782	0.0403562
598.7988	0.0403377
598.9193	0.0402457
599.0399	0.0402025
599.1603	0.0402955
599.2809	0.0405482
599.4014	0.0409041
599.522	0.0412569
599.6425	0.041476
599.763	0.0414707
599.8835	0.041219
600.0041	0.0407857
600.1246	0.0402918
600.2451	0.0398662
600.3657	0.0396021
600.4862	0.0395259
600.6068	0.0395986
600.7273	0.0397534
600.8478	0.0399239
600.9683	0.0400585
601.0889	0.0401373
601.2094	0.0401452
601.3299	0.0400771
601.4504	0.039921
601.571	0.0396773
601.6915	0.0393733
601.8121	0.0390767
601.9326	0.038889
602.0531	0.0389212
602.1736	0.0392485
602.2942	0.0398859
602.4147	0.040765
602.5352	0.0417409
602.6558	0.0426463
602.7763	0.0433253
602.8969	0.0436877
603.0173	0.0437263
603.1379	0.0435069
603.2584	0.0431514
603.379	0.0428023
603.4995	0.0425857
603.62	0.0426018
603.7405	0.0429038
603.8611	0.0434954
603.9816	0.0443322
604.1021	0.0453241
604.2227	0.0463575
604.3432	0.0473109
604.4637	0.0480844
604.5843	0.0486309
604.7048	0.0489602
604.8253	0.0491225
604.9459	0.0491969
605.0664	0.0492373
605.1869	0.0492707
605.3074	0.0492848
605.428	0.0492479
605.5485	0.0491469
605.6691	0.0490038
605.7896	0.0488823
605.9101	0.0488686
606.0306	0.0490373
606.1512	0.0494187
606.2717	0.0499859
606.3922	0.0506569
606.5128	0.0513324
606.6333	0.0519273
606.7538	0.0523928
606.8743	0.0527299
606.9949	0.0529687
607.1154	0.0531579
607.236	0.0533354
607.3565	0.0535235
607.477	0.0537273
607.5975	0.0539434
607.7181	0.0541587
607.8386	0.0543529
607.9591	0.0544876
608.0797	0.0545195
608.2002	0.054398
608.3207	0.0540886
608.4413	0.0535911
608.5618	0.052953
608.6823	0.0522581
608.8029	0.0516099
608.9234	0.0511004
609.0439	0.0507942
609.1644	0.0507196
609.285	0.0508711
609.4055	0.05123
609.5261	0.0517703
609.6465	0.0524679
609.7671	0.0532819
609.8876	0.0541465
610.0082	0.0549786
610.1287	0.0556884
610.2492	0.0562132
610.3698	0.0565496
610.4903	0.0567624
610.6108	0.0569667
610.7313	0.0572817
610.8519	0.0577744
610.9724	0.0584234
611.093	0.0591195
611.2135	0.0596934
611.334	0.0599953
611.4545	0.0599504
611.5751	0.0595881
611.6956	0.0590456
611.8162	0.0585004
611.9366	0.0581234
612.0572	0.0580157
612.1777	0.0581793
612.2983	0.0585417
612.4188	0.0589889
612.5393	0.0594111
612.6599	0.0597397
612.7804	0.05995
612.9009	0.0600642
613.0214	0.0601192
613.142	0.0601542
613.2625	0.0602012
613.3831	0.0602831
613.5035	0.0604142
613.6241	0.0605983
613.7446	0.0608251
613.8652	0.0610688
613.9857	0.0612863
614.1062	0.0614283
614.2267	0.0614567
614.3473	0.061354
614.4678	0.0611298
614.5884	0.0608173
614.7089	0.0604488
614.8294	0.0600519
614.95	0.0596414
615.0705	0.0592205
615.191	0.058807
615.3115	0.0584385
615.4321	0.0581756
615.5526	0.0580948
615.6732	0.0582555
615.7936	0.0586833
615.9142	0.0593502
616.0347	0.0601684
616.1553	0.0610264
616.2758	0.0618078
616.3963	0.0624214
616.5168	0.0628232
616.6374	0.0630039
616.7579	0.062984
616.8784	0.0627977
616.999	0.0624788
617.1195	0.0620699
617.2401	0.061612
617.3606	0.0611555
617.4811	0.0607502
617.6016	0.0604342
617.7222	0.060237
617.8427	0.0601719
617.9632	0.0602342
618.0837	0.060411
618.2043	0.0606743
618.3248	0.0609767
618.4454	0.0612487
618.5659	0.0613955
618.6864	0.0613167
618.8069	0.0609343
618.9275	0.0602186
619.048	0.0592301
619.1685	0.0581129
619.2891	0.0570687
619.4096	0.0563122
619.5302	0.0560015
619.6506	0.0562087
619.7712	0.0568895
619.8917	0.0579085
620.0123	0.0590823
620.1328	0.0602261
620.2533	0.0611963
620.3738	0.0619137
620.4944	0.0623512
620.6149	0.0625218
620.7354	0.0624551
620.856	0.0621824
620.9765	0.061738
621.097	0.0611645
621.2176	0.0605088
621.3381	0.0598238
621.4586	0.0591571
621.5792	0.0585429
621.6997	0.0579994
621.8202	0.0575276
621.9407	0.0571257
622.0613	0.0567897
622.1818	0.0565176
622.3024	0.0562999
622.4229	0.0561098
622.5434	0.0559045
622.6639	0.0556218
622.7845	0.0551977
622.905	0.0545932
623.0255	0.053805
623.1461	0.0528757
623.2666	0.0518841
623.3871	0.0509201
623.5076	0.0500688
623.6282	0.0493897
623.7487	0.0489093
623.8693	0.048625
623.9898	0.0485148
624.1103	0.0485347
624.2308	0.0486335
624.3514	0.0487441
624.4719	0.0488007
624.5924	0.0487408
624.713	0.0485232
624.8335	0.048141
624.954	0.0476299
625.0746	0.0470561
625.1951	0.046498
625.3156	0.0460126
625.4362	0.0456288
625.5567	0.045332
625.6772	0.0450806
625.7977	0.0448362
625.9183	0.0445756
626.0388	0.0443022
626.1594	0.0440371
626.2798	0.0438006
626.4004	0.0435961
626.5209	0.0434044
626.6415	0.0431857
626.762	0.0429048
626.8825	0.0425481
627.0031	0.042134
627.1236	0.0417068
627.2441	0.0413204
627.3646	0.0410199
627.4852	0.0408273
627.6057	0.0407287
627.7263	0.0406989
627.8468	0.0407035
627.9673	0.0407193
628.0878	0.0407344
628.2084	0.040741
628.3289	0.0407358
628.4495	0.0407054
628.5699	0.0406301
628.6905	0.0404937
628.811	0.040287
628.9316	0.040019
629.0521	0.0397079
629.1726	0.0393789
629.2932	0.0390526
629.4137	0.0387379
629.5342	0.0384325
629.6547	0.0381292
629.7753	0.0378208
629.8958	0.0375022
630.0164	0.0371706
630.1368	0.0368173
630.2574	0.0364269
630.3779	0.0359836
630.4985	0.0354707
630.619	0.0348901
630.7395	0.0342617
630.86	0.0336236
630.9806	0.0330223
631.1011	0.0324934
631.2217	0.0320598
631.3422	0.0317246
631.4627	0.0314778
631.5833	0.0313116
631.7038	0.0312263
631.8243	0.0312243
631.9448	0.0313015
632.0654	0.0314297
632.1859	0.0315508
632.3065	0.0315783
632.4269	0.0314199
632.5475	0.0310143
632.668	0.0303541
632.7886	0.029501
632.9091	0.0285718
633.0296	0.0277061
633.1501	0.0270266
633.2707	0.0265972
633.3912	0.0264103
633.5117	0.0263964
633.6323	0.0264527
633.7528	0.0264794
633.8734	0.0264071
633.9939	0.0262142
634.1144	0.0259247
634.2349	0.0255885
634.3555	0.0252621
634.476	0.0249919
634.5965	0.024805
634.717	0.0247074
634.8376	0.0246917
634.9581	0.0247393
635.0787	0.0248346
635.1992	0.0249587
635.3197	0.0250963
635.4402	0.0252312
635.5608	0.0253476
635.6813	0.0254238
635.8018	0.0254393
635.9224	0.025372
636.0429	0.0252117
636.1635	0.0249586
636.2839	0.0246289
636.4045	0.024252
636.525	0.0238673
636.6456	0.0235064
636.7661	0.0231895
636.8866	0.0229123
637.0071	0.0226552
637.1277	0.0223948
637.2482	0.0221129
637.3687	0.0218125
637.4893	0.021513
637.6098	0.0212385
637.7303	0.0210075
637.8509	0.0208151
637.9714	0.0206357
638.0919	0.0204303
638.2125	0.0201631
638.333	0.0198256
638.4535	0.0194414
638.574	0.0190616
638.6946	0.0187468
638.8151	0.0185415
638.9357	0.0184636
639.0562	0.0184947
639.1767	0.0185921
639.2972	0.0187053
639.4178	0.0187894
639.5383	0.0188139
639.6588	0.0187666
639.7794	0.018643
639.8999	0.0184486
640.0204	0.0181939
640.1409	0.0178967
640.2615	0.0175866
640.382	0.0173025
640.5026	0.0170871
640.6231	0.0169735
640.7436	0.0169745
640.8641	0.0170794
640.9847	0.017252
641.1052	0.017441
641.2257	0.0175935
641.3463	0.0176662
641.4668	0.0176336
641.5873	0.017484
641.7079	0.0172159
641.8284	0.0168373
641.9489	0.0163674
642.0695	0.0158406
642.19	0.0153127
642.3105	0.014858
642.431	0.0145492
642.5516	0.0144392
642.6721	0.0145307
642.7927	0.0147779
642.9131	0.0150887
643.0337	0.015356
643.1542	0.0154965
643.2748	0.015473
643.3953	0.0153016
643.5158	0.0150363
643.6364	0.0147368
643.7569	0.0144477
643.8774	0.0141848
643.9979	0.0139365
644.1185	0.0136836
644.239	0.0134211
644.3596	0.013171
644.4801	0.0129789
644.6006	0.0129003
644.7211	0.0129741
644.8417	0.0132073
644.9622	0.0135688
645.0828	0.0140005
645.2032	0.0144322
645.3238	0.0147977
645.4443	0.0150478
645.5649	0.0151514
645.6854	0.0151006
645.8059	0.0149089
645.9265	0.0146066
646.047	0.0142453
646.1675	0.0138877
646.288	0.0135982
646.4086	0.0134252
646.5291	0.0133877
646.6497	0.0134727
646.7701	0.0136323
646.8907	0.0137967
647.0112	0.0138965
647.1318	0.0138773
647.2523	0.0137122
647.3728	0.0134092
647.4933	0.0129985
647.6139	0.0125256
647.7344	0.0120391
647.855	0.0115849
647.9755	0.0112052
648.096	0.0109387
648.2166	0.0108134
648.3371	0.0108408
648.4576	0.0109993
648.5781	0.0112353
648.6987	0.0114648
648.8192	0.011593
648.9398	0.0115549
649.0602	0.0113375
649.1808	0.0109901
649.3013	0.0106085
649.4219	0.010296
649.5424	0.0101323
649.6629	0.010148
649.7834	0.0103205
649.904	0.0105936
650.0245	0.0108978
650.145	0.0111738
650.2656	0.0113941
650.3861	0.0115599
650.5067	0.0116967
650.6272	0.0118381
650.7477	0.0120119
650.8682	0.0122363
650.9888	0.0125172
651.1093	0.0128517
651.2298	0.0132312
651.3503	0.0136342
651.4709	0.0140285
651.5914	0.0143654
651.712	0.0145889
651.8325	0.0146491
651.953	0.0145198
652.0735	0.0142101
652.1941	0.0137635
652.3146	0.0132442
652.4351	0.012718
652.5557	0.0122363
652.6762	0.0118267
652.7968	0.0115038
652.9172	0.0112699
653.0378	0.011127
653.1583	0.0110751
653.2789	0.0111067
653.3994	0.0112036
653.5199	0.011335
653.6404	0.0114597
653.761	0.0115479
653.8815	0.0115899
654.002	0.0116001
654.1226	0.0116136
654.2431	0.0116647
654.3636	0.0117767
654.4842	0.0119426
654.6047	0.0121205
654.7252	0.0122445
654.8458	0.0122418
654.9663	0.0120577
655.0869	0.0116812
655.2073	0.0111489
655.3279	0.0105429
655.4484	0.0099676
655.569	0.00952442
655.6895	0.00929274
655.81	0.00931561
655.9305	0.00959578
656.0511	0.0100932
656.1716	0.0107298
656.2921	0.0114035
656.4127	0.0120083
656.5332	0.0124557
656.6537	0.0127053
656.7742	0.0127727
656.8948	0.0127219
657.0153	0.0126404
657.1359	0.0126113
657.2564	0.0126836
657.3769	0.0128715
657.4974	0.0131475
657.618	0.0134674
657.7385	0.013779
657.8591	0.0140414
657.9796	0.0142311
658.1001	0.0143386
658.2206	0.0143694
658.3412	0.014332
658.4617	0.0142352
658.5822	0.014093
658.7028	0.0139236
658.8233	0.0137529
658.9438	0.0136095
659.0643	0.013518
659.1849	0.0134939
659.3054	0.0135366
659.426	0.0136284
659.5464	0.0137445
659.667	0.0138616
659.7875	0.0139684
659.9081	0.014062
660.0286	0.014146
660.1491	0.0142199
660.2697	0.0142752
660.3902	0.014298
660.5107	0.0142785
660.6313	0.0142147
660.7518	0.0141204
660.8723	0.0140172
660.9929	0.0139249
661.1134	0.0138519
661.2339	0.0137927
661.3544	0.0137322
661.475	0.0136639
661.5955	0.0136004
661.7161	0.0135775
661.8365	0.0136429
661.9571	0.0138391
662.0776	0.0141846
662.1982	0.0146561
662.3187	0.0151897
662.4392	0.0156956
662.5598	0.0160813
662.6803	0.0162769
662.8008	0.0162567
662.9213	0.0160393
663.0419	0.0156775
663.1624	0.0152384
663.283	0.0147889
663.4035	0.0143879
663.524	0.014088
663.6445	0.0139328
663.7651	0.0139531
663.8856	0.0141578
664.0061	0.0145264
664.1266	0.015004
664.2472	0.0155079
664.3677	0.0159525
664.4883	0.0162727
664.6088	0.0164455
664.7293	0.0164978
664.8499	0.0164884
664.9704	0.0164849
665.0909	0.0165385
665.2114	0.0166612
665.332	0.0168333
665.4525	0.0170097
665.5731	0.0171454
665.6935	0.01721
665.8141	0.0171962
665.9346	0.0171185
666.0552	0.0169986
666.1757	0.0168596
666.2962	0.0167232
666.4167	0.0166137
666.5373	0.0165612
666.6578	0.0166097
666.7783	0.0168061
666.8989	0.0172018
667.0194	0.017844
667.14	0.0187763
667.2605	0.0200583
667.381	0.0218091
667.5015	0.0242619
667.6221	0.0276857
667.7426	0.0318629
667.8631	0.0355664
667.9836	0.0373237
668.1042	0.0367727
668.2247	0.0346614
668.3453	0.0320112
668.4658	0.0294515
668.5863	0.0272563
668.7068	0.0255146
668.8274	0.0242348
668.9479	0.0233797
669.0684	0.022877
669.189	0.0226265
669.3095	0.0225069
669.4301	0.0223961
669.5505	0.0221896
669.6711	0.0218202
669.7916	0.0212683
669.9122	0.0205561
670.0327	0.0197407
670.1532	0.0188963
670.2737	0.0181001
670.3943	0.0174224
670.5148	0.0169181
670.6353	0.0166234
670.7559	0.0165496
670.8764	0.0166755
670.9969	0.016944
671.1175	0.0172699
671.238	0.0175591
671.3585	0.0177368
671.4791	0.017772
671.5996	0.0176902
671.7202	0.0175712
671.8406	0.0175171
671.9612	0.0176193
672.0817	0.0179326
672.2023	0.0184533
672.3228	0.019119
672.4433	0.0198245
672.5638	0.0204439
672.6844	0.0208634
672.8049	0.0210116
672.9254	0.0208788
673.046	0.0205204
673.1665	0.0200436
673.287	0.0195761
673.4075	0.0192419
673.5281	0.0191308
673.6486	0.0192886
673.7692	0.0197085
673.8897	0.020329
674.0102	0.0210474
674.1307	0.0217356
674.2513	0.0222672
674.3718	0.0225488
674.4924	0.0225463
674.6129	0.0222973
674.7334	0.0218992
674.8539	0.0214758
674.9745	0.0211424
675.095	0.0209714
675.2155	0.0209851
675.3361	0.0211566
675.4566	0.0214236
675.5771	0.0217186
675.6976	0.0219815
675.8182	0.0221769
675.9387	0.0222972
676.0593	0.0223567
676.1797	0.0223799
676.3003	0.0223922
676.4208	0.0224101
676.5414	0.0224456
676.6619	0.0225111
676.7824	0.0226213
676.903	0.0228008
677.0235	0.0230755
677.144	0.0234647
677.2646	0.0239696
677.3851	0.0245632
677.5056	0.0251922
677.6262	0.02579
677.7467	0.0262956
677.8672	0.0266802
677.9877	0.0269533
678.1083	0.0271574
678.2288	0.0273547
678.3494	0.0276042
678.4698	0.0279512
678.5904	0.0284149
678.7109	0.0289887
678.8315	0.0296428
678.952	0.0303312
679.0725	0.0310036
679.1931	0.0316165
679.3136	0.0321432
679.4341	0.0325797
679.5546	0.0329458
679.6752	0.0332702
679.7957	0.0335905
679.9163	0.0339394
680.0368	0.03434
680.1573	0.0348065
680.2778	0.0353371
680.3984	0.0359192
680.5189	0.0365304
680.6394	0.0371393
680.7599	0.0377204
680.8805	0.0382621
681.001	0.038774
681.1216	0.0392866
681.2421	0.0398399
681.3626	0.0404744
681.4832	0.0412133
681.6037	0.042056
681.7242	0.0429787
681.8447	0.0439372
681.9653	0.0448757
682.0858	0.0457421
682.2064	0.0465006
682.3268	0.0471425
682.4474	0.0476889
682.5679	0.0481851
682.6885	0.0486844
682.809	0.049232
682.9295	0.0498508
683.05	0.0505394
683.1706	0.0512768
683.2911	0.0520347
683.4116	0.0527877
683.5322	0.053518
683.6527	0.0542195
683.7733	0.0548914
683.8938	0.0555271
684.0143	0.0561186
684.1348	0.056652
684.2554	0.0571227
684.3759	0.0575418
684.4964	0.0579391
684.6169	0.0583629
684.7375	0.0588656
684.858	0.059492
684.9786	0.0602636
685.0991	0.061168
685.2196	0.0621587
685.3401	0.0631625
685.4607	0.0640952
685.5812	0.06489
685.7017	0.0655168
685.8223	0.0659895
685.9428	0.0663577
686.0634	0.0666861
686.1838	0.0670366
686.3044	0.067451
686.4249	0.0679468
686.5455	0.0685199
686.666	0.0691446
686.7865	0.0697799
686.907	0.0703757
687.0276	0.0708798
687.1481	0.0712497
687.2686	0.0714688
687.3892	0.0715492
687.5097	0.0715394
687.6302	0.0715071
687.7508	0.0715255
687.8713	0.0716541
687.9918	0.0719233
688.1124	0.0723306
688.2329	0.0728479
688.3535	0.0734297
688.4739	0.0740337
688.5945	0.0746298
688.715	0.0752093
688.8356	0.0757827
688.9561	0.0763734
689.0766	0.0770077
689.1971	0.07771
689.3177	0.0784931
689.4382	0.0793689
689.5587	0.0803465
689.6793	0.081436
689.7998	0.082646
689.9203	0.0839764
690.0408	0.0854127
690.1614	0.086921
690.2819	0.0884523
690.4025	0.0899547
690.523	0.0913905
690.6435	0.0927488
690.764	0.0940428
690.8846	0.0953018
691.0051	0.0965536
691.1257	0.0978122
691.2462	0.0990635
691.3667	0.100267
691.4872	0.101359
691.6078	0.102264
691.7283	0.102909
691.8488	0.103245
691.9694	0.103254
692.0899	0.102964
692.2104	0.102444
692.3309	0.101789
692.4515	0.101105
692.572	0.100492
692.6926	0.100032
692.813	0.099781
692.9336	0.0997704
693.0541	0.100009
693.1747	0.100485
693.2952	0.101172
693.4157	0.10203
693.5363	0.103008
693.6568	0.104051
693.7773	0.105105
693.8979	0.106123
694.0184	0.107069
694.1389	0.107919
694.2595	0.108659
694.38	0.109275
694.5005	0.109744
694.621	0.11003
694.7416	0.110085
694.8621	0.10986
694.9827	0.109313
695.1031	0.108437
695.2237	0.107263
695.3442	0.105866
695.4648	0.104356
695.5853	0.102851
695.7058	0.101459
695.8264	0.100264
695.9469	0.0993108
696.0674	0.0986115
696.1879	0.0981492
696.3085	0.0978892
696.429	0.0977873
696.5496	0.0978028
696.6701	0.0979009
696.7906	0.0980625
696.9111	0.0982787
697.0317	0.098552
697.1522	0.098889
697.2727	0.0992942
697.3932	0.0997683
697.5138	0.100306
697.6343	0.100899
697.7549	0.101539
697.8754	0.102224
697.9959	0.102956
698.1165	0.103737
698.237	0.104566
698.3575	0.105428
698.478	0.106296
698.5986	0.107139
698.7191	0.107921
698.8397	0.108632
698.9601	0.109275
699.0807	0.109879
699.2012	0.11048
699.3218	0.111106
699.4423	0.11176
699.5628	0.112418
699.6833	0.11303
699.8039	0.113543
699.9244	0.11392
700.0449	0.114158
700.1655	0.114293
700.286	0.114381
700.4066	0.11448
700.5271	0.114623
700.6476	0.114804
700.7681	0.114981
700.8887	0.115087
701.0092	0.115059
701.1298	0.114851
701.2502	0.114453
701.3708	0.113881
701.4913	0.113178
701.6119	0.112396
701.7324	0.111585
701.8529	0.110788
701.9734	0.110038
702.094	0.109358
702.2145	0.108759
702.335	0.108235
702.4556	0.107764
702.5761	0.10731
702.6967	0.106825
702.8171	0.106261
702.9377	0.105584
703.0582	0.104775
703.1788	0.103838
703.2993	0.1028
703.4198	0.101697
703.5403	0.100576
703.6609	0.0994854
703.7814	0.0984713
703.902	0.0975782
704.0225	0.0968446
704.143	0.0962967
704.2635	0.0959459
704.3841	0.0957822
704.5046	0.0957794
704.6251	0.0958968
704.7457	0.0960893
704.8662	0.0963177
704.9868	0.0965538
705.1072	0.09678
705.2278	0.0969888
705.3483	0.0971733
705.4689	0.0973276
705.5894	0.0974466
705.7099	0.0975257
705.8304	0.0975664
705.951	0.097573
706.0715	0.09755
706.192	0.0974923
706.3126	0.0973811
706.4331	0.09718
706.5536	0.0968424
706.6742	0.0963226
706.7947	0.0955889
706.9152	0.094634
707.0358	0.0934759
707.1563	0.0921571
707.2768	0.0907304
707.3973	0.0892558
707.5179	0.0877859
707.6384	0.0863661
707.759	0.0850311
707.8795	0.0838041
708	0.0826955
708.1205	0.0817038
708.2411	0.0808156
708.3616	0.0800129
708.4821	0.0792792
708.6027	0.0786062
708.7232	0.0779998
708.8438	0.0774795
708.9642	0.0770663
709.0848	0.0767776
709.2053	0.0766127
709.3259	0.0765522
709.4464	0.0765595
709.5669	0.0765919
709.6874	0.0766168
709.808	0.0766041
709.9285	0.0765479
710.049	0.0764458
710.1696	0.0762911
710.2901	0.0760678
710.4106	0.0757464
710.5312	0.0752946
710.6517	0.0746884
710.7722	0.0739261
710.8928	0.0730318
711.0133	0.0720572
711.1338	0.0710658
711.2543	0.0701249
711.3749	0.0692911
711.4954	0.0685983
711.616	0.0680613
711.7365	0.0676717
711.857	0.0674045
711.9775	0.067226
712.0981	0.0670937
712.2186	0.0669688
712.3391	0.0668191
712.4597	0.0666236
712.5802	0.0663791
712.7007	0.0660953
712.8212	0.0657904
712.9418	0.0654842
713.0623	0.0651879
713.1829	0.0649031
713.3034	0.0646185
713.4239	0.0643198
713.5444	0.0639944
713.665	0.0636372
713.7855	0.0632508
713.906	0.062841
714.0266	0.0624092
714.1471	0.0619493
714.2676	0.0614469
714.3882	0.0608853
714.5087	0.0602538
714.6292	0.0595565
714.7498	0.0588114
714.8703	0.0580478
714.9908	0.0572964
715.1113	0.0565802
715.2319	0.0559106
715.3524	0.0552845
715.473	0.0546911
715.5934	0.0541196
715.714	0.0535643
715.8345	0.0530251
715.9551	0.0525028
716.0756	0.0519973
716.1961	0.0514993
716.3167	0.0509908
716.4372	0.0504495
716.5577	0.049855
716.6782	0.0491914
716.7988	0.0484569
716.9193	0.0476585
717.0399	0.0468153
717.1604	0.0459507
717.2809	0.0450911
717.4014	0.0442595
717.522	0.0434754
717.6425	0.0427487
717.7631	0.0420814
717.8835	0.0414644
718.0041	0.0408839
718.1246	0.0403215
718.2452	0.03976
718.3657	0.0391898
718.4862	0.0386086
718.6068	0.0380215
718.7273	0.0374356
718.8478	0.0368536
718.9683	0.0362731
719.0889	0.0356847
719.2094	0.0350758
719.33	0.0344365
719.4504	0.0337672
719.571	0.0330785
719.6915	0.0323936
719.8121	0.0317393
719.9326	0.0311424
720.0531	0.0306213
720.1736	0.0301795
720.2942	0.0298059
720.4147	0.0294765
720.5353	0.029159
720.6558	0.0288212
720.7763	0.0284374
720.8969	0.0279975
721.0174	0.0275084
721.1379	0.0269917
721.2584	0.0264793
721.379	0.0260031
721.4995	0.0255833
721.6201	0.0252205
721.7405	0.0248936
721.8611	0.0245642
721.9816	0.0241891
722.1022	0.0237332
722.2227	0.0231886
722.3432	0.022574
722.4637	0.021934
722.5843	0.0213257
722.7048	0.0208014
722.8253	0.0203934
722.9459	0.0201063
723.0664	0.0199168
723.187	0.0197829
723.3075	0.0196578
723.428	0.0195031
723.5485	0.0193001
723.6691	0.0190484
723.7896	0.0187694
723.9101	0.0184948
724.0306	0.0182576
724.1512	0.0180855
724.2717	0.0179946
724.3923	0.0179802
724.5128	0.0180254
724.6333	0.0180995
724.7538	0.0181724
724.8744	0.0182166
724.9949	0.0182204
725.1154	0.0181892
725.236	0.0181415
725.3565	0.0181011
725.4771	0.018088
725.5975	0.0181082
725.7181	0.018153
725.8386	0.018201
725.9592	0.0182262
726.0797	0.0182085
726.2002	0.0181405
726.3207	0.0180262
726.4413	0.0178805
726.5618	0.0177209
726.6823	0.0175637
726.8029	0.017421
726.9234	0.017301
727.0439	0.0172107
727.1645	0.0171592
727.285	0.0171524
727.4055	0.0171936
727.5261	0.0172763
727.6466	0.0173865
727.7671	0.0175028
727.8876	0.0176041
728.0082	0.0176766
728.1287	0.0177172
728.2493	0.0177332
728.3698	0.0177398
728.4903	0.0177503
728.6108	0.0177752
728.7314	0.0178158
728.8519	0.017873
728.9724	0.0179469
729.093	0.0180431
729.2135	0.0181675
729.334	0.0183241
729.4545	0.0185047
729.5751	0.0186899
729.6956	0.0188476
729.8162	0.0189414
729.9367	0.0189443
730.0572	0.0188458
730.1777	0.0186562
730.2983	0.0184059
730.4188	0.0181313
730.5393	0.0178685
730.6599	0.0176415
730.7804	0.0174587
730.9009	0.0173157
731.0215	0.0172006
731.142	0.0170998
731.2625	0.0170053
731.3831	0.0169147
731.5036	0.0168357
731.6241	0.0167823
731.7446	0.0167727
731.8652	0.0168247
731.9857	0.0169518
732.1063	0.0171548
732.2267	0.0174186
732.3473	0.0177122
732.4678	0.0179958
732.5884	0.0182303
732.7089	0.0183883
732.8294	0.0184671
732.95	0.0184832
733.0705	0.0184679
733.191	0.0184498
733.3115	0.0184416
733.4321	0.0184373
733.5526	0.0184119
733.6732	0.0183402
733.7937	0.0182141
733.9142	0.0180531
734.0347	0.0179073
734.1553	0.0178404
734.2758	0.0179093
734.3964	0.018143
734.5168	0.01853
734.6374	0.0190202
734.7579	0.0195396
734.8785	0.0200157
734.999	0.0203913
735.1195	0.0206401
735.2401	0.0207595
735.3606	0.0207677
735.4811	0.0206891
735.6016	0.0205466
735.7222	0.0203618
735.8427	0.0201559
735.9633	0.0199517
736.0837	0.0197698
736.2043	0.0196251
736.3248	0.0195217
736.4454	0.019448
736.5659	0.0193808
736.6864	0.0192968
736.8069	0.0191814
736.9275	0.019039
737.048	0.0188932
737.1686	0.0187777
737.2891	0.0187243
737.4096	0.01875
737.5302	0.0188491
737.6507	0.0189988
737.7712	0.0191655
737.8917	0.0193201
738.0123	0.0194485
738.1328	0.0195518
738.2534	0.0196489
738.3738	0.0197621
738.4944	0.0199098
738.6149	0.0201008
738.7355	0.020333
738.856	0.0205946
738.9765	0.0208715
739.097	0.0211467
739.2176	0.021411
739.3381	0.0216576
739.4586	0.0218835
739.5792	0.0220893
739.6997	0.0222739
739.8203	0.0224311
739.9408	0.0225501
740.0613	0.0226125
740.1818	0.0226002
740.3024	0.0225004
740.4229	0.0223166
740.5434	0.0220749
740.6639	0.0218295
740.7845	0.0216466
740.905	0.0215958
741.0256	0.0217252
741.1461	0.0220524
741.2666	0.0225542
741.3871	0.0231714
741.5077	0.0238295
741.6282	0.0244528
741.7487	0.0249841
741.8693	0.0253936
741.9898	0.025678
742.1104	0.0258542
742.2308	0.0259495
742.3514	0.025991
742.4719	0.0260085
742.5925	0.0260294
742.713	0.0260804
742.8335	0.0261878
742.954	0.0263712
743.0746	0.0266389
743.1951	0.026983
743.3156	0.0273806
743.4362	0.027801
743.5567	0.0282131
743.6772	0.0285951
743.7978	0.0289441
743.9183	0.0292695
744.0388	0.0295928
744.1594	0.0299344
744.2799	0.0303067
744.4004	0.0307086
744.5209	0.0311244
744.6415	0.0315268
744.762	0.0318842
744.8826	0.0321689
745.0031	0.0323673
745.1236	0.0324818
745.2441	0.0325345
745.3647	0.0325641
745.4852	0.0326153
745.6057	0.0327291
745.7263	0.0329274
745.8468	0.0332077
745.9673	0.0335423
746.0878	0.0338848
746.2084	0.0341862
746.3289	0.0344113
746.4495	0.0345496
746.57	0.0346176
746.6905	0.0346553
746.811	0.0347062
746.9316	0.0348114
747.0521	0.0349928
747.1727	0.0352553
747.2932	0.0355899
747.4137	0.0359831
747.5342	0.0364187
747.6548	0.0368824
747.7753	0.0373559
747.8958	0.0378194
748.0164	0.0382485
748.1369	0.0386197
748.2574	0.0389219
748.3779	0.0391608
748.4985	0.0393637
748.619	0.0395648
748.7396	0.0397981
748.86	0.0400792
748.9806	0.0403973
749.1011	0.0407148
749.2217	0.0409854
749.3422	0.0411708
749.4627	0.041259
749.5833	0.0412753
749.7038	0.0412781
749.8243	0.0413414
749.9449	0.0415328
750.0654	0.0418935
750.1859	0.0424262
750.3065	0.0430979
750.427	0.0438486
750.5475	0.0446085
750.668	0.0453158
750.7886	0.0459315
750.9091	0.0464441
751.0297	0.0468683
751.1501	0.0472386
751.2707	0.047596
751.3912	0.0479748
751.5118	0.0483963
751.6323	0.0488627
751.7528	0.0493631
751.8734	0.04988
751.9939	0.0504019
752.1144	0.0509274
752.2349	0.0514668
752.3555	0.0520378
752.476	0.0526507
752.5966	0.0533017
752.7171	0.0539643
752.8376	0.0545963
752.9581	0.055143
753.0787	0.0555581
753.1992	0.055812
753.3197	0.0558979
753.4402	0.055833
753.5608	0.0556483
753.6813	0.0553838
753.8019	0.0550791
753.9224	0.0547709
754.0429	0.0544913
754.1635	0.0542669
754.284	0.0541155
754.4045	0.0540403
754.525	0.0540273
754.6456	0.0540482
754.7661	0.0540651
754.8867	0.0540418
755.0071	0.0539612
755.1277	0.0538294
755.2482	0.053673
755.3688	0.0535315
755.4893	0.0534383
755.6098	0.0534101
755.7303	0.0534399
755.8509	0.0535037
755.9714	0.0535741
756.0919	0.0536348
756.2125	0.0536904
756.333	0.0537652
756.4536	0.0538949
756.5741	0.0541131
756.6946	0.0544436
756.8151	0.0548942
756.9357	0.0554653
757.0562	0.0561534
757.1767	0.0569578
757.2972	0.0578784
757.4178	0.0589111
757.5383	0.0600404
757.6589	0.061233
757.7794	0.0624416
757.8999	0.0636132
758.0204	0.0647005
758.141	0.0656694
758.2615	0.0665023
758.382	0.067192
758.5026	0.06774
758.6231	0.0681432
758.7437	0.068401
758.8641	0.068514
758.9847	0.0684923
759.1052	0.068354
759.2258	0.0681266
759.3463	0.0678328
759.4668	0.0674899
759.5873	0.0671
759.7079	0.066651
759.8284	0.0661301
759.9489	0.0655297
760.0695	0.0648546
760.19	0.0641225
760.3105	0.0633548
760.4311	0.0625682
760.5516	0.0617674
760.6721	0.0609448
760.7927	0.0600892
760.9132	0.059198
761.0338	0.0582818
761.1542	0.0573675
761.2748	0.0564878
761.3953	0.0556716
761.5159	0.0549317
761.6364	0.0542637
761.7569	0.0536532
761.8774	0.0530872
761.998	0.0525645
762.1185	0.0521001
762.239	0.0517145
762.3596	0.0514259
762.4801	0.0512332
762.6006	0.0511134
762.7211	0.0510249
762.8417	0.0509215
762.9622	0.0507682
763.0828	0.0505544
763.2033	0.0502911
763.3238	0.0500106
763.4443	0.049749
763.5649	0.0495375
763.6854	0.0493931
763.806	0.0493201
763.9265	0.0493104
764.047	0.0493487
764.1675	0.0494113
764.2881	0.0494717
764.4086	0.0495012
764.5291	0.04947
764.6497	0.04936
764.7702	0.0491693
764.8907	0.0489169
765.0112	0.0486394
765.1318	0.0483784
765.2523	0.0481731
765.3729	0.0480415
765.4933	0.0479784
765.6139	0.0479623
765.7344	0.0479675
765.855	0.0479738
765.9755	0.0479793
766.096	0.0479934
766.2166	0.0480365
766.3371	0.048126
766.4576	0.0482689
766.5782	0.048467
766.6987	0.0487181
766.8192	0.0490262
766.9398	0.0494019
767.0603	0.0498628
767.1808	0.0504217
767.3013	0.0510787
767.4219	0.0518086
767.5424	0.0525614
767.663	0.053264
767.7834	0.0538304
767.904	0.0541741
768.0245	0.054219
768.1451	0.0539159
768.2656	0.0532509
768.3861	0.052253
768.5067	0.050997
768.6272	0.0495939
768.7477	0.0481753
768.8682	0.0468677
768.9888	0.045766
769.1093	0.0449107
769.2299	0.0442847
769.3504	0.0438236
769.4709	0.0434473
769.5914	0.0430926
769.712	0.0427344
769.8325	0.0423889
769.953	0.0420963
770.0735	0.0418955
770.1941	0.0417952
770.3146	0.0417649
770.4352	0.0417452
770.5557	0.0416719
770.6762	0.041501
770.7968	0.0412225
770.9173	0.0408575
771.0378	0.0404466
771.1583	0.0400289
771.2789	0.0396337
771.3994	0.0392792
771.52	0.0389951
771.6404	0.0388201
771.761	0.0388102
771.8815	0.0390218
772.0021	0.0394928
772.1226	0.0402297
772.2431	0.0412161
772.3636	0.042447
772.4842	0.043959
772.6047	0.0458454
772.7252	0.0482367
772.8458	0.0512486
772.9663	0.0549361
773.0869	0.0592797
773.2074	0.0642218
773.3279	0.0696981
773.4484	0.0755053
773.569	0.0808276
773.6895	0.0835292
773.81	0.0801032
773.9305	0.0678606
774.0511	0.0486405
774.1716	0.0287986
774.2922	0.0140414
774.4127	0.00614484
774.5332	0.00401991
774.6537	0.00558831
774.7743	0.00886816
774.8948	0.0124549
775.0153	0.0156051
775.1359	0.0180867
775.2564	0.0199537
775.377	0.0213451
775.4974	0.0223817
775.618	0.0231341
775.7385	0.0236402
775.8591	0.0239369
775.9796	0.0240833
776.1001	0.0241575
776.2206	0.0242429
776.3412	0.0243982
776.4617	0.0246421
776.5822	0.0249526
776.7028	0.0252853
776.8233	0.0255947
776.9438	0.0258564
777.0644	0.0260664
777.1849	0.0262355
777.3054	0.0263731
777.426	0.0264773
777.5465	0.0265396
777.6671	0.0265497
777.7875	0.0265156
777.9081	0.0264642
778.0286	0.0264337
778.1492	0.0264599
778.2697	0.0265568
778.3902	0.0267096
778.5107	0.0268799
778.6313	0.0270239
778.7518	0.0271144
778.8723	0.0271507
778.9929	0.0271557
779.1134	0.0271614
779.2339	0.0271899
779.3544	0.0272353
779.475	0.0272683
779.5955	0.027247
779.7161	0.0271449
779.8366	0.026961
779.9571	0.0267304
780.0776	0.0265148
780.1982	0.0263775
780.3187	0.0263622
780.4393	0.0264791
780.5598	0.0267015
780.6803	0.0269797
780.8008	0.0272554
780.9214	0.0274796
781.0419	0.0276223
781.1624	0.0276742
781.283	0.0276419
781.4035	0.0275422
781.524	0.0273942
781.6445	0.027221
781.7651	0.0270436
781.8856	0.0268812
782.0062	0.0267506
782.1266	0.026661
782.2472	0.0266169
782.3677	0.0266182
782.4883	0.0266598
782.6088	0.0267355
782.7293	0.0268383
782.8499	0.0269542
782.9704	0.0270649
783.0909	0.0271464
783.2115	0.0271769
783.332	0.0271445
783.4525	0.0270552
783.5731	0.0269381
783.6936	0.0268369
783.8141	0.0267962
783.9346	0.0268473
784.0552	0.0269966
784.1757	0.0272195
784.2963	0.0274767
784.4167	0.0277287
784.5373	0.0279541
784.6578	0.0281577
784.7784	0.0283663
784.8989	0.0286126
785.0194	0.0289165
785.14	0.029272
785.2605	0.0296443
785.381	0.0299853
785.5015	0.0302496
785.6221	0.0304122
785.7426	0.0304753
785.8632	0.0304671
785.9837	0.0304268
786.1042	0.0303899
786.2247	0.0303822
786.3453	0.0304156
786.4658	0.0305002
786.5863	0.0306459
786.7068	0.0308699
786.8274	0.0311843
786.9479	0.0315917
787.0685	0.0320691
787.189	0.0325687
787.3095	0.0330246
787.4301	0.0333734
787.5506	0.0335727
787.6711	0.0336137
787.7916	0.0335259
787.9122	0.0333621
788.0327	0.0331808
788.1533	0.0330269
788.2737	0.0329195
788.3943	0.0328558
788.5148	0.0328185
788.6354	0.0327873
788.7559	0.0327494
788.8764	0.0327033
788.9969	0.0326518
789.1175	0.0325987
789.238	0.0325455
789.3585	0.0324919
789.4791	0.0324404
789.5996	0.0324002
789.7202	0.0323894
789.8407	0.0324288
789.9612	0.0325343
790.0817	0.0327096
790.2023	0.0329407
790.3228	0.0332009
790.4433	0.0334585
790.5638	0.0336815
790.6844	0.0338502
[truncated: 21,649 more rows]
